# Supplementary material for: (2Z)-2-[(2,3-Dimethyl­phen­yl)imino]-1,2-diphenyl­ethanone
Source: Acta Crystallogr Sect E Struct Rep Online. 2010 Jul 21;66(Pt 8):o2078. doi: 10.1107/S1600536810028217 (PMC3007434; doi:10.1107/S1600536810028217)
Supplement: Supplementary file 1 [file e-66-o2078-sup1.cif]

##############################################################################
###                                                                        ###
###        Electronic paper (Acta Crystallographica Section E)             ###
###                                                                        ###
##############################################################################
#                                                                            #
# This CIF contains the data in a paper accepted for publication in Acta     #
# Crystallographica Section E. It conforms to the requirements of Notes      #
# for Authors for Section E, and has been peer reviewed under the auspices   #
# of the IUCr Commission on Journals.                                        #
#                                                                            #
# Full details of the Crystallographic Information File format               #
# are given in the paper "The Crystallographic Information File (CIF):       #
# a New Standard Archive File for Crystallography" by S. R. Hall, F. H.      #
# Allen and I. D. Brown [Acta Cryst. (1991), A47, 655-685].                  #
#                                                                            #
# The current version of the core CIF dictionary is obtainable from          #
# ftp://ftp.iucr.org/pub/cif_core.dic. The current version number is 2.4.    #
#                                                                            #
# Software is freely available for graphical display of the structure(s) in  #
# this CIF.  For information consult the CIF home page http://www.iucr.org/  #
# cif/home.html                                                              #
#                                                                            #
# This file may be used for bona fide research purposes within the           #
# scientific community so long as proper attribution is given to the journal # 
# article from which it was obtained.                                        #
#                                                                            #
##############################################################################
                                             
data_global
_audit_creation_method     ?
_journal_date_recd_electronic     2010-07-13
_journal_date_accepted     2010-07-14
_journal_name_full     'Acta Crystallographica, Section E'
_journal_year     2010
_journal_volume     66
_journal_issue      8
_journal_page_first     o2078
_journal_page_last     o2078
_journal_paper_category     QO
_journal_coeditor_code     BQ2227
_publ_contact_author
;
Muhammad Nawaz Tahir
University of Sargodha
Department of Physics
Sargodha
Pakistan
;
_publ_contact_author_email     'dmntahir_uos@yahoo.com'
_publ_contact_author_fax     '0092 48 32 22 121'
_publ_contact_author_phone     '0092 48 92 30 914'
_publ_section_title
;
(2<i>Z</i>)-2-[(2,3-Dimethylphenyl)imino]-1,2-diphenylethanone
;
loop_
    _publ_author_name
    _publ_author_address
    'Muhammad Ilyas Tariq'
;
Department of Chemistry
University of Sargodha
Sargodha
Pakistan
;
    'Muhammad Sarfraz'
;
Department of Chemistry
University of Sargodha
Sargodha
Pakistan
;
    'Tahir, M. Nawaz'
;
Department of Physics
University of Sargodha
Sargodha
Pakistan
;
    'Shahbaz Ahmad'
;
Department of Chemistry
University of Sargodha
Sargodha
Pakistan
;
    'Ishtiaq Hussain'
;
Department of Chemistry
University of Sargodha
Sargodha
Pakistan
;
data_I
_audit_creation_method     SHELXL-97
_chemical_name_systematic
;
(2<i>Z</i>)-2-[(2,3-Dimethylphenyl)imino]-1,2-diphenylethanone
;
_chemical_name_common     ?
_chemical_formula_moiety     'C22 H19 N O'
_chemical_formula_sum     'C22 H19 N O'
_chemical_formula_iupac     'C22 H19 N O'
_chemical_formula_weight     313.38
_symmetry_cell_setting     monoclinic
_symmetry_space_group_name_H-M     'P 21/n'
_symmetry_space_group_name_Hall     '-P 2yn'
loop_
    _symmetry_equiv_pos_site_id
    _symmetry_equiv_pos_as_xyz
    1 x,y,z
    2 1/2-x,1/2+y,1/2-z
    3 -x,-y,-z
    4 1/2+x,1/2-y,1/2+z
_cell_length_a     13.3342(3)
_cell_length_b     8.7021(2)
_cell_length_c     15.6944(5)
_cell_angle_alpha     90
_cell_angle_beta     108.4480(10)
_cell_angle_gamma     90
_cell_volume     1727.52(8)
_cell_formula_units_Z     4
_cell_measurement_reflns_used     2296
_cell_measurement_theta_min     1.75
_cell_measurement_theta_max     25.25
_cell_measurement_temperature     296(2)
_exptl_crystal_description     prism
_exptl_crystal_colour     yellow
_exptl_crystal_size_max     0.32
_exptl_crystal_size_mid     0.25
_exptl_crystal_size_min     0.14
_exptl_crystal_density_diffrn     1.205
_exptl_crystal_density_meas     ?
_exptl_crystal_density_method     'not measured'
_exptl_crystal_F_000     664
_exptl_absorpt_coefficient_mu     0.073
_exptl_absorpt_correction_type     multi-scan
_exptl_absorpt_process_details     '(SADABS; Bruker, 2005)'
_exptl_absorpt_correction_T_min     0.982
_exptl_absorpt_correction_T_max     0.988
_exptl_special_details
;
;
_diffrn_ambient_temperature     296(2)
_diffrn_radiation_type     MoK\a
_diffrn_radiation_wavelength     0.71073
_diffrn_radiation_source     'fine-focus sealed tube'
_diffrn_radiation_monochromator     graphite
_diffrn_measurement_device_type     'Bruker Kappa APEXII CCD'
_diffrn_measurement_method     \w
_diffrn_detector_area_resol_mean     8.20
_diffrn_reflns_number     13196
_diffrn_reflns_av_R_equivalents     0.0274
_diffrn_reflns_av_sigmaI/netI     0.0244
_diffrn_reflns_theta_min     1.75
_diffrn_reflns_theta_max     25.25
_diffrn_reflns_theta_full     25.25
_diffrn_measured_fraction_theta_max     0.994
_diffrn_measured_fraction_theta_full     0.994
_diffrn_reflns_limit_h_min     -11
_diffrn_reflns_limit_h_max     16
_diffrn_reflns_limit_k_min     -10
_diffrn_reflns_limit_k_max     10
_diffrn_reflns_limit_l_min     -18
_diffrn_reflns_limit_l_max     18
_diffrn_standards_number     0
_diffrn_standards_interval_count     ?
_diffrn_standards_interval_time     ?
_diffrn_standards_decay_%     ?
_refine_special_details
;
Refinement of <i>F</i>^2^ against ALL reflections. The weighted <i>R</i>-factor
<i>wR</i> and goodness of fit <i>S</i> are based on <i>F</i>^2^, conventional
<i>R</i>-factors <i>R</i> are based on <i>F</i>, with <i>F</i> set to zero for
negative <i>F</i>^2^. The threshold expression of <i>F</i>^2^ >
\s(<i>F</i>^2^) is used only for calculating <i>R</i>-factors(gt) <i>etc</i>.
and is not relevant to the choice of reflections for refinement.
<i>R</i>-factors based on <i>F</i>^2^ are statistically about twice as large
as those based on <i>F</i>, and <i>R</i>- factors based on ALL data will be
even larger.
;
_reflns_number_total     3116
_reflns_number_gt     2296
_reflns_threshold_expression     I>2\s(I)
_refine_ls_structure_factor_coef     Fsqd
_refine_ls_matrix_type     full
_refine_ls_R_factor_all     0.0582
_refine_ls_R_factor_gt     0.0400
_refine_ls_wR_factor_gt     0.1039
_refine_ls_wR_factor_ref     0.1194
_refine_ls_goodness_of_fit_ref     1.024
_refine_ls_restrained_S_all     1.024
_refine_ls_number_reflns     3116
_refine_ls_number_parameters     219
_refine_ls_number_restraints     0
_refine_ls_hydrogen_treatment     constr
_refine_ls_weighting_scheme     calc
_refine_ls_weighting_details
         'calc w=1/[\s^2^(Fo^2^)+(0.0557P)^2^+0.2716P] where P=(Fo^2^+2Fc^2^)/3'
_atom_sites_solution_hydrogens     geom
_atom_sites_solution_primary     direct
_atom_sites_solution_secondary     difmap
_refine_ls_shift/su_max     0.000
_refine_ls_shift/su_mean     0.000
_refine_diff_density_max     0.127
_refine_diff_density_min     -0.129
loop_
    _atom_type_symbol
    _atom_type_description
    _atom_type_scat_dispersion_real
    _atom_type_scat_dispersion_imag
    _atom_type_scat_source
    'C' 'C' 0.0033 0.0016
                         'International Tables Vol C Tables 4.2.6.8 and 6.1.1.4'
    'H' 'H' 0.0000 0.0000
                         'International Tables Vol C Tables 4.2.6.8 and 6.1.1.4'
    'N' 'N' 0.0061 0.0033
                         'International Tables Vol C Tables 4.2.6.8 and 6.1.1.4'
    'O' 'O' 0.0106 0.0060
                         'International Tables Vol C Tables 4.2.6.8 and 6.1.1.4'
_computing_data_collection     'APEX2 (Bruker, 2009)'
_computing_cell_refinement     'SAINT (Bruker, 2009)'
_computing_data_reduction     'SAINT (Bruker, 2009)'
_computing_structure_solution     'SHELXS97 (Sheldrick, 2008)'
_computing_structure_refinement     'SHELXL97 (Sheldrick, 2008)'
_computing_molecular_graphics
                  'ORTEP-3 for Windows (Farrugia, 1997) and PLATON (Spek, 2009)'
_computing_publication_material
;
WinGX (Farrugia, 1999) and PLATON (Spek, 2009)
;
loop_
    _atom_site_type_symbol
    _atom_site_label
    _atom_site_fract_x
    _atom_site_fract_y
    _atom_site_fract_z
    _atom_site_U_iso_or_equiv
    _atom_site_thermal_displace_type
    _atom_site_calc_flag
    _atom_site_refinement_flags
    _atom_site_occupancy
    O O1 0.33949(10) 0.06238(15) -0.06560(8) 0.0853(5) Uani . . 1.000
    N N1 0.15316(9) 0.23294(14) -0.01278(8) 0.0570(4) Uani . . 1.000
    C C1 0.14965(10) 0.34191(17) -0.08138(10) 0.0534(5) Uani . . 1.000
    C C2 0.13588(10) 0.49776(18) -0.06490(10) 0.0557(5) Uani . . 1.000
    C C3 0.12551(11) 0.60342(18) -0.13434(11) 0.0621(5) Uani . . 1.000
    C C4 0.12628(13) 0.5525(2) -0.21774(11) 0.0691(6) Uani . . 1.000
    C C5 0.13790(14) 0.3994(2) -0.23354(11) 0.0708(6) Uani . . 1.000
    C C6 0.15002(12) 0.29351(19) -0.16559(10) 0.0632(5) Uani . . 1.000
    C C7 0.13588(14) 0.5497(2) 0.02641(11) 0.0749(7) Uani . . 1.000
    C C8 0.11407(16) 0.7732(2) -0.11967(14) 0.0891(7) Uani . . 1.000
    C C10 0.23292(11) 0.14528(16) 0.02009(9) 0.0501(5) Uani . . 1.000
    C C11 0.23229(11) 0.02975(17) 0.08880(9) 0.0530(5) Uani . . 1.000
    C C12 0.32515(13) -0.03892(19) 0.14156(11) 0.0663(6) Uani . . 1.000
    C C13 0.32375(16) -0.1451(2) 0.20646(12) 0.0810(7) Uani . . 1.000
    C C14 0.23045(18) -0.1860(2) 0.21891(13) 0.0847(8) Uani . . 1.000
    C C15 0.13777(16) -0.1198(2) 0.16724(12) 0.0811(7) Uani . . 1.000
    C C16 0.13822(13) -0.0116(2) 0.10313(11) 0.0656(6) Uani . . 1.000
    C C17 0.33233(11) 0.15133(18) -0.00799(10) 0.0558(5) Uani . . 1.000
    C C18 0.41638(11) 0.25999(18) 0.03844(10) 0.0575(5) Uani . . 1.000
    C C19 0.51182(13) 0.2572(2) 0.01995(14) 0.0829(7) Uani . . 1.000
    C C20 0.59158(15) 0.3559(3) 0.06489(19) 0.1088(10) Uani . . 1.000
    C C21 0.57832(18) 0.4566(3) 0.1268(2) 0.1134(10) Uani . . 1.000
    C C22 0.48486(16) 0.4608(2) 0.14604(14) 0.0894(8) Uani . . 1.000
    C C23 0.40401(12) 0.36191(19) 0.10183(11) 0.0652(6) Uani . . 1.000
    H H4 0.11880 0.62314 -0.26379 0.0830 Uiso . . 1.000
    H H5 0.13760 0.36700 -0.29009 0.0849 Uiso . . 1.000
    H H6 0.15842 0.18989 -0.17616 0.0758 Uiso . . 1.000
    H H7A 0.20171 0.59963 0.05676 0.1123 Uiso . . 1.000
    H H7B 0.12724 0.46230 0.06075 0.1123 Uiso . . 1.000
    H H7C 0.07868 0.62036 0.02005 0.1123 Uiso . . 1.000
    H H8A 0.11330 0.82866 -0.17276 0.1336 Uiso . . 1.000
    H H8B 0.17250 0.80753 -0.06987 0.1336 Uiso . . 1.000
    H H8C 0.04916 0.79136 -0.10707 0.1336 Uiso . . 1.000
    H H12 0.38899 -0.01309 0.13306 0.0796 Uiso . . 1.000
    H H13 0.38668 -0.18905 0.24194 0.0972 Uiso . . 1.000
    H H14 0.22976 -0.25844 0.26227 0.1016 Uiso . . 1.000
    H H15 0.07422 -0.14803 0.17551 0.0974 Uiso . . 1.000
    H H16 0.07512 0.03397 0.06924 0.0787 Uiso . . 1.000
    H H19 0.52156 0.18919 -0.02245 0.0995 Uiso . . 1.000
    H H20 0.65549 0.35378 0.05280 0.1303 Uiso . . 1.000
    H H21 0.63292 0.52304 0.15624 0.1360 Uiso . . 1.000
    H H22 0.47601 0.52948 0.18847 0.1072 Uiso . . 1.000
    H H23 0.34068 0.36404 0.11489 0.0783 Uiso . . 1.000
loop_
    _atom_site_aniso_label
    _atom_site_aniso_U_11
    _atom_site_aniso_U_22
    _atom_site_aniso_U_33
    _atom_site_aniso_U_12
    _atom_site_aniso_U_13
    _atom_site_aniso_U_23
    O1 0.0909(9) 0.0965(10) 0.0757(8) 0.0177(7) 0.0368(7) -0.0170(7)
    N1 0.0486(7) 0.0597(7) 0.0594(8) -0.0032(6) 0.0124(6) -0.0042(6)
    C1 0.0406(7) 0.0582(9) 0.0551(8) -0.0017(6) 0.0063(6) -0.0042(7)
    C2 0.0390(7) 0.0623(9) 0.0591(9) 0.0028(6) 0.0061(6) -0.0078(7)
    C3 0.0453(8) 0.0602(9) 0.0688(10) 0.0036(7) 0.0008(7) -0.0033(8)
    C4 0.0623(10) 0.0705(11) 0.0626(10) 0.0005(8) 0.0027(8) 0.0070(8)
    C5 0.0731(10) 0.0782(12) 0.0524(9) -0.0019(9) 0.0076(8) -0.0075(8)
    C6 0.0651(10) 0.0595(9) 0.0571(9) -0.0011(7) 0.0082(7) -0.0111(8)
    C7 0.0703(11) 0.0791(12) 0.0745(11) 0.0095(9) 0.0219(9) -0.0162(9)
    C8 0.0879(13) 0.0651(11) 0.0983(14) 0.0132(10) 0.0067(11) -0.0013(10)
    C10 0.0482(8) 0.0526(8) 0.0472(8) -0.0039(6) 0.0120(6) -0.0107(6)
    C11 0.0563(8) 0.0545(8) 0.0489(8) -0.0050(7) 0.0176(7) -0.0105(6)
    C12 0.0619(10) 0.0688(10) 0.0680(10) 0.0039(8) 0.0201(8) 0.0054(8)
    C13 0.0876(13) 0.0823(12) 0.0716(11) 0.0145(10) 0.0230(10) 0.0160(10)
    C14 0.1126(16) 0.0796(12) 0.0691(12) -0.0015(12) 0.0389(11) 0.0111(10)
    C15 0.0891(13) 0.0915(13) 0.0752(12) -0.0198(11) 0.0436(10) -0.0038(10)
    C16 0.0601(9) 0.0762(11) 0.0629(10) -0.0075(8) 0.0230(8) -0.0069(8)
    C17 0.0573(9) 0.0609(9) 0.0513(8) 0.0110(7) 0.0202(7) 0.0044(7)
    C18 0.0468(8) 0.0661(9) 0.0608(9) 0.0062(7) 0.0188(7) 0.0215(8)
    C19 0.0549(10) 0.0988(14) 0.1014(14) 0.0199(10) 0.0338(10) 0.0461(12)
    C20 0.0447(10) 0.131(2) 0.146(2) 0.0058(13) 0.0237(13) 0.0791(18)
    C21 0.0634(14) 0.1087(19) 0.136(2) -0.0285(12) -0.0142(13) 0.0608(17)
    C22 0.0806(13) 0.0796(13) 0.0869(14) -0.0236(10) -0.0033(10) 0.0119(10)
    C23 0.0568(9) 0.0702(10) 0.0652(10) -0.0108(8) 0.0143(8) 0.0057(8)
_geom_special_details
;
Bond distances, angles <i>etc</i>. have been calculated using the rounded
fractional coordinates. All su's are estimated from the variances of the
(full) variance-covariance matrix. The cell e.s.d.'s are taken into account in
the estimation of distances, angles and torsion angles
;
loop_
    _geom_bond_atom_site_label_1
    _geom_bond_atom_site_label_2
    _geom_bond_site_symmetry_1
    _geom_bond_site_symmetry_2
    _geom_bond_distance
    _geom_bond_publ_flag
    O1 C17 . . 1.217(2) no
    N1 C1 . . 1.4243(19) no
    N1 C10 . . 1.2775(19) no
    C1 C2 . . 1.404(2) no
    C1 C6 . . 1.389(2) no
    C2 C3 . . 1.399(2) no
    C2 C7 . . 1.503(2) no
    C3 C4 . . 1.385(2) no
    C3 C8 . . 1.510(2) no
    C4 C5 . . 1.373(2) no
    C5 C6 . . 1.380(2) no
    C10 C11 . . 1.476(2) no
    C10 C17 . . 1.524(2) no
    C11 C12 . . 1.388(2) no
    C11 C16 . . 1.390(2) no
    C12 C13 . . 1.380(2) no
    C13 C14 . . 1.366(3) no
    C14 C15 . . 1.372(3) no
    C15 C16 . . 1.379(2) no
    C17 C18 . . 1.471(2) no
    C18 C19 . . 1.392(2) no
    C18 C23 . . 1.381(2) no
    C19 C20 . . 1.375(3) no
    C20 C21 . . 1.361(4) no
    C21 C22 . . 1.373(3) no
    C22 C23 . . 1.382(3) no
    C4 H4 . . 0.9300 no
    C5 H5 . . 0.9300 no
    C6 H6 . . 0.9300 no
    C7 H7A . . 0.9600 no
    C7 H7B . . 0.9600 no
    C7 H7C . . 0.9600 no
    C8 H8A . . 0.9600 no
    C8 H8B . . 0.9600 no
    C8 H8C . . 0.9600 no
    C12 H12 . . 0.9300 no
    C13 H13 . . 0.9300 no
    C14 H14 . . 0.9300 no
    C15 H15 . . 0.9300 no
    C16 H16 . . 0.9300 no
    C19 H19 . . 0.9300 no
    C20 H20 . . 0.9300 no
    C21 H21 . . 0.9300 no
    C22 H22 . . 0.9300 no
    C23 H23 . . 0.9300 no
loop_
    _geom_contact_atom_site_label_1
    _geom_contact_atom_site_label_2
    _geom_contact_distance
    _geom_contact_site_symmetry_1
    _geom_contact_site_symmetry_2
    _geom_contact_publ_flag
    O1 N1 3.2197(19) . . no
    O1 C6 3.222(2) . . no
    O1 C19 3.359(2) . 3_655 no
    O1 H6 2.7200 . . no
    O1 H19 2.5600 . . no
    O1 H19 2.9200 . 3_655 no
    N1 O1 3.2197(19) . . no
    N1 C23 3.446(2) . . no
    N1 H7B 2.3800 . . no
    N1 H16 2.5700 . . no
    N1 H23 2.9000 . . no
    C1 C18 3.530(2) . . no
    C3 C20 3.598(3) . 3_665 no
    C6 C17 3.123(2) . . no
    C6 O1 3.222(2) . . no
    C7 C7 3.559(3) . 3_565 no
    C12 C18 3.480(2) . . no
    C17 C6 3.123(2) . . no
    C18 C12 3.480(2) . . no
    C18 C1 3.530(2) . . no
    C18 C21 3.596(3) . 3_665 no
    C19 C21 3.347(3) . 3_665 no
    C19 C22 3.589(3) . 3_665 no
    C19 O1 3.359(2) . 3_655 no
    C20 C3 3.598(3) . 3_665 no
    C20 C21 3.540(4) . 3_665 no
    C20 C22 3.522(3) . 3_665 no
    C21 C19 3.347(3) . 3_665 no
    C21 C20 3.540(4) . 3_665 no
    C21 C18 3.596(3) . 3_665 no
    C22 C19 3.589(3) . 3_665 no
    C22 C20 3.522(3) . 3_665 no
    C23 N1 3.446(2) . . no
    C2 H20 3.0200 . 3_665 no
    C3 H20 2.8200 . 3_665 no
    C5 H21 2.9900 . 3_665 no
    C7 H8B 2.8300 . . no
    C7 H8C 2.9400 . . no
    C7 H7C 3.1000 . 3_565 no
    C7 H23 3.1000 . . no
    C8 H7A 3.0400 . . no
    C8 H7C 2.7300 . . no
    C10 H6 2.9500 . . no
    C10 H23 2.5600 . . no
    C11 H14 2.8900 . 2_555 no
    C11 H8B 3.0500 . 1_545 no
    C12 H14 3.0800 . 2_555 no
    C14 H7A 3.0800 . 1_545 no
    C14 H23 3.0800 . 2_545 no
    C17 H6 2.9300 . . no
    C17 H12 2.5400 . . no
    C18 H12 2.8900 . . no
    C20 H5 2.9000 . 4_555 no
    C21 H5 3.1000 . 4_555 no
    H4 H8A 2.3000 . . no
    H5 C20 2.9000 . 4_454 no
    H5 C21 3.1000 . 4_454 no
    H6 O1 2.7200 . . no
    H6 C10 2.9500 . . no
    H6 C17 2.9300 . . no
    H7A C8 3.0400 . . no
    H7A C14 3.0800 . 1_565 no
    H7B N1 2.3800 . . no
    H7C C8 2.7300 . . no
    H7C H8C 2.4200 . . no
    H7C C7 3.1000 . 3_565 no
    H8A H4 2.3000 . . no
    H8B C7 2.8300 . . no
    H8B C11 3.0500 . 1_565 no
    H8C C7 2.9400 . . no
    H8C H7C 2.4200 . . no
    H8C H16 2.4600 . 3_565 no
    H12 C17 2.5400 . . no
    H12 C18 2.8900 . . no
    H14 C11 2.8900 . 2_545 no
    H14 C12 3.0800 . 2_545 no
    H16 N1 2.5700 . . no
    H16 H8C 2.4600 . 3_565 no
    H16 H16 2.5200 . 3_555 no
    H19 O1 2.5600 . . no
    H19 O1 2.9200 . 3_655 no
    H20 C2 3.0200 . 3_665 no
    H20 C3 2.8200 . 3_665 no
    H21 C5 2.9900 . 3_665 no
    H23 N1 2.9000 . . no
    H23 C7 3.1000 . . no
    H23 C10 2.5600 . . no
    H23 C14 3.0800 . 2_555 no
loop_
    _geom_angle_atom_site_label_1
    _geom_angle_atom_site_label_2
    _geom_angle_atom_site_label_3
    _geom_angle_site_symmetry_1
    _geom_angle_site_symmetry_2
    _geom_angle_site_symmetry_3
    _geom_angle
    _geom_angle_publ_flag
    C1 N1 C10 . . . 121.79(13) no
    N1 C1 C2 . . . 118.62(13) no
    N1 C1 C6 . . . 120.55(13) no
    C2 C1 C6 . . . 120.57(14) no
    C1 C2 C3 . . . 118.56(14) no
    C1 C2 C7 . . . 120.39(14) no
    C3 C2 C7 . . . 121.03(14) no
    C2 C3 C4 . . . 119.84(15) no
    C2 C3 C8 . . . 120.93(15) no
    C4 C3 C8 . . . 119.23(15) no
    C3 C4 C5 . . . 121.08(15) no
    C4 C5 C6 . . . 120.06(15) no
    C1 C6 C5 . . . 119.89(15) no
    N1 C10 C11 . . . 120.34(14) no
    N1 C10 C17 . . . 123.48(13) no
    C11 C10 C17 . . . 116.18(13) no
    C10 C11 C12 . . . 121.24(14) no
    C10 C11 C16 . . . 120.57(14) no
    C12 C11 C16 . . . 118.19(14) no
    C11 C12 C13 . . . 120.71(17) no
    C12 C13 C14 . . . 120.38(18) no
    C13 C14 C15 . . . 119.79(18) no
    C14 C15 C16 . . . 120.5(2) no
    C11 C16 C15 . . . 120.48(17) no
    O1 C17 C10 . . . 118.21(14) no
    O1 C17 C18 . . . 123.39(15) no
    C10 C17 C18 . . . 118.35(13) no
    C17 C18 C19 . . . 119.27(14) no
    C17 C18 C23 . . . 121.58(14) no
    C19 C18 C23 . . . 119.13(15) no
    C18 C19 C20 . . . 119.46(18) no
    C19 C20 C21 . . . 120.9(2) no
    C20 C21 C22 . . . 120.4(2) no
    C21 C22 C23 . . . 119.4(2) no
    C18 C23 C22 . . . 120.62(16) no
    C3 C4 H4 . . . 119.00 no
    C5 C4 H4 . . . 119.00 no
    C4 C5 H5 . . . 120.00 no
    C6 C5 H5 . . . 120.00 no
    C1 C6 H6 . . . 120.00 no
    C5 C6 H6 . . . 120.00 no
    C2 C7 H7A . . . 109.00 no
    C2 C7 H7B . . . 109.00 no
    C2 C7 H7C . . . 109.00 no
    H7A C7 H7B . . . 109.00 no
    H7A C7 H7C . . . 109.00 no
    H7B C7 H7C . . . 109.00 no
    C3 C8 H8A . . . 109.00 no
    C3 C8 H8B . . . 109.00 no
    C3 C8 H8C . . . 109.00 no
    H8A C8 H8B . . . 109.00 no
    H8A C8 H8C . . . 109.00 no
    H8B C8 H8C . . . 109.00 no
    C11 C12 H12 . . . 120.00 no
    C13 C12 H12 . . . 120.00 no
    C12 C13 H13 . . . 120.00 no
    C14 C13 H13 . . . 120.00 no
    C13 C14 H14 . . . 120.00 no
    C15 C14 H14 . . . 120.00 no
    C14 C15 H15 . . . 120.00 no
    C16 C15 H15 . . . 120.00 no
    C11 C16 H16 . . . 120.00 no
    C15 C16 H16 . . . 120.00 no
    C18 C19 H19 . . . 120.00 no
    C20 C19 H19 . . . 120.00 no
    C19 C20 H20 . . . 120.00 no
    C21 C20 H20 . . . 120.00 no
    C20 C21 H21 . . . 120.00 no
    C22 C21 H21 . . . 120.00 no
    C21 C22 H22 . . . 120.00 no
    C23 C22 H22 . . . 120.00 no
    C18 C23 H23 . . . 120.00 no
    C22 C23 H23 . . . 120.00 no
loop_
    _geom_torsion_atom_site_label_1
    _geom_torsion_atom_site_label_2
    _geom_torsion_atom_site_label_3
    _geom_torsion_atom_site_label_4
    _geom_torsion_site_symmetry_1
    _geom_torsion_site_symmetry_2
    _geom_torsion_site_symmetry_3
    _geom_torsion_site_symmetry_4
    _geom_torsion
    _geom_torsion_publ_flag
    C10 N1 C1 C2 . . . . -121.60(15) no
    C10 N1 C1 C6 . . . . 64.3(2) no
    C1 N1 C10 C11 . . . . -177.78(13) no
    C1 N1 C10 C17 . . . . 2.0(2) no
    N1 C1 C2 C3 . . . . -175.88(13) no
    N1 C1 C2 C7 . . . . 6.1(2) no
    C6 C1 C2 C3 . . . . -1.7(2) no
    C6 C1 C2 C7 . . . . -179.80(15) no
    N1 C1 C6 C5 . . . . 174.71(15) no
    C2 C1 C6 C5 . . . . 0.7(2) no
    C1 C2 C3 C4 . . . . 1.6(2) no
    C1 C2 C3 C8 . . . . -177.99(15) no
    C7 C2 C3 C4 . . . . 179.68(16) no
    C7 C2 C3 C8 . . . . 0.1(2) no
    C2 C3 C4 C5 . . . . -0.5(3) no
    C8 C3 C4 C5 . . . . 179.14(18) no
    C3 C4 C5 C6 . . . . -0.6(3) no
    C4 C5 C6 C1 . . . . 0.5(3) no
    N1 C10 C11 C12 . . . . -163.48(14) no
    N1 C10 C11 C16 . . . . 15.6(2) no
    C17 C10 C11 C12 . . . . 16.8(2) no
    C17 C10 C11 C16 . . . . -164.10(14) no
    N1 C10 C17 O1 . . . . -95.47(19) no
    N1 C10 C17 C18 . . . . 86.93(18) no
    C11 C10 C17 O1 . . . . 84.26(17) no
    C11 C10 C17 C18 . . . . -93.34(16) no
    C10 C11 C12 C13 . . . . 179.05(15) no
    C16 C11 C12 C13 . . . . -0.1(2) no
    C10 C11 C16 C15 . . . . 179.87(15) no
    C12 C11 C16 C15 . . . . -1.0(2) no
    C11 C12 C13 C14 . . . . 1.0(3) no
    C12 C13 C14 C15 . . . . -0.7(3) no
    C13 C14 C15 C16 . . . . -0.4(3) no
    C14 C15 C16 C11 . . . . 1.2(3) no
    O1 C17 C18 C19 . . . . -3.6(2) no
    O1 C17 C18 C23 . . . . 178.28(16) no
    C10 C17 C18 C19 . . . . 173.91(15) no
    C10 C17 C18 C23 . . . . -4.3(2) no
    C17 C18 C19 C20 . . . . -178.35(19) no
    C23 C18 C19 C20 . . . . -0.1(3) no
    C17 C18 C23 C22 . . . . 178.62(16) no
    C19 C18 C23 C22 . . . . 0.5(3) no
    C18 C19 C20 C21 . . . . -0.3(4) no
    C19 C20 C21 C22 . . . . 0.4(4) no
    C20 C21 C22 C23 . . . . -0.1(4) no
    C21 C22 C23 C18 . . . . -0.3(3) no
loop_
    _geom_hbond_atom_site_label_D
    _geom_hbond_atom_site_label_H
    _geom_hbond_atom_site_label_A
    _geom_hbond_site_symmetry_A
    _geom_hbond_distance_DH
    _geom_hbond_distance_HA
    _geom_hbond_distance_DA
    _geom_hbond_angle_DHA
    _geom_hbond_publ_flag
    C7 H7B N1 . 0.96 2.38 2.849(2) 109 yes
    C5 H5 Cg1 4_454 0.93 2.99 3.6636(19) 130 yes
