# Supplementary material for: (2Z)-2-[(2,3-Dimethyl­phen­yl)imino]-1,2-diphenyl­ethanone
Source: Acta Crystallogr Sect E Struct Rep Online. 2010 Jul 21;66(Pt 8):o2078. doi: 10.1107/S1600536810028217 (PMC3007434; doi:10.1107/S1600536810028217)
Supplement: Supplementary file 2 [file e-66-o2078-Isup2.hkl]

#
# h,k,l, Fc-squared, Fo-squared, sigma(Fo-squared) and status flag
#
data_I
_shelx_title ' RA27_0m in P2(1)/n'
_shelx_refln_list_code          4
_shelx_F_calc_maximum       74.06
_exptl_crystal_F_000       664.00
_reflns_d_resolution_high  0.8331
 
loop_
 _symmetry_equiv_pos_as_xyz
 'x, y, z'
 '-x+1/2, y+1/2, -z+1/2'
 '-x, -y, -z'
 'x-1/2, -y-1/2, z-1/2'
 
_cell_length_a    13.3342
_cell_length_b     8.7021
_cell_length_c    15.6944
_cell_angle_alpha  90.000
_cell_angle_beta  108.448
_cell_angle_gamma  90.000
 
_shelx_F_squared_multiplier     1.000
 
loop_
 _refln_index_h
 _refln_index_k
 _refln_index_l
 _refln_F_squared_calc
 _refln_F_squared_meas
 _refln_F_squared_sigma
 _refln_observed_status
   6   0   0     1792.39     1737.49     26.89 o
   8   0   0     2003.24     1967.98     30.61 o
  10   0   0      343.04      341.13      6.15 o
  12   0   0      108.07      121.38      3.87 o
  14   0   0       78.71       76.65      3.22 o
   1   1   0      170.94      165.78      1.80 o
   2   1   0      146.57      139.50      1.56 o
   4   1   0     1015.97     1039.90     11.48 o
   5   1   0        2.32        3.41      0.32 o
   6   1   0      105.83      113.78      1.80 o
   7   1   0     2409.43     2376.48     24.02 o
   8   1   0      441.71      435.40      5.16 o
   9   1   0      348.51      328.45      4.09 o
  10   1   0        0.12        1.37      0.49 o
  11   1   0       41.40       40.02      2.19 o
  12   1   0       42.53       45.45      1.87 o
  13   1   0       36.45       34.65      1.54 o
  14   1   0       40.47       46.37      1.86 o
  15   1   0       26.28       21.81      2.24 o
   0   2   0      524.36      506.29      8.77 o
   1   2   0        5.27        3.12      0.35 o
   2   2   0       72.34       84.60      0.98 o
   3   2   0       65.85       52.62      0.77 o
   4   2   0      423.10      388.71      4.16 o
   5   2   0      297.44      303.18      3.71 o
   6   2   0       47.44       45.72      1.08 o
   7   2   0      105.19      115.51      1.81 o
   8   2   0       96.40       94.06      1.79 o
   9   2   0        3.73        3.92      0.52 o
  10   2   0       33.91       31.87      0.97 o
  11   2   0        0.47       -0.38      0.72 o
  12   2   0      106.68       96.34      2.27 o
  13   2   0        2.34        2.07      0.87 o
  14   2   0        0.09       -0.31      1.45 o
   1   3   0       37.23       47.15      0.81 o
   2   3   0     1031.26     1006.67      9.82 o
   3   3   0      154.65      143.30      3.30 o
   4   3   0      537.77      560.72      6.47 o
   5   3   0      394.41      427.95      5.04 o
   6   3   0      558.53      582.86      7.47 o
   7   3   0      105.23      120.47      1.98 o
   8   3   0      863.60      845.95     10.64 o
   9   3   0      134.08      122.18      2.04 o
  10   3   0       97.08       95.06      1.73 o
  11   3   0        2.17        1.33      1.20 o
  12   3   0        1.71        1.54      0.76 o
  13   3   0        6.00        5.76      1.64 o
  14   3   0        7.12        9.22      1.90 o
   0   4   0      190.43      181.09      4.31 o
   1   4   0     1644.82     1668.22     22.73 o
   2   4   0      347.02      364.61      4.97 o
   3   4   0      248.78      268.16      3.21 o
   4   4   0       62.41       57.80      1.61 o
   5   4   0       87.29       70.74      1.61 o
   6   4   0       30.69       33.09      2.15 o
   7   4   0      143.96      136.69      3.39 o
   8   4   0       16.23       18.15      0.86 o
   9   4   0       13.75       14.55      1.02 o
  10   4   0        4.58        5.57      0.94 o
  11   4   0        4.18        5.11      0.94 o
  12   4   0        0.00       -0.15      0.82 o
  13   4   0       18.92       18.34      2.30 o
  14   4   0       19.45       22.74      2.53 o
   1   5   0      185.20      189.19      3.41 o
   2   5   0      125.40      129.70      2.61 o
   3   5   0       28.96       24.78      0.93 o
   4   5   0        1.51        2.82      0.57 o
   5   5   0        0.08       -0.39      0.51 o
   6   5   0       81.12       91.10      2.35 o
   7   5   0        0.68        0.40      0.56 o
   8   5   0        1.42        0.99      0.69 o
   9   5   0        5.00        4.14      0.87 o
  10   5   0       27.96       28.20      1.46 o
  11   5   0       13.72       15.50      2.06 o
  12   5   0        2.13        0.63      1.04 o
  13   5   0        0.00        0.17      2.16 o
   0   6   0       38.41       43.75      2.18 o
   1   6   0       12.07       10.44      0.95 o
   2   6   0      201.19      231.71      4.16 o
   3   6   0       34.19       28.80      1.18 o
   4   6   0       42.52       37.17      1.49 o
   5   6   0       29.24       27.13      1.41 o
   6   6   0        1.01       -0.64      0.62 o
   7   6   0        1.33        1.80      0.84 o
   8   6   0        7.20        5.75      0.99 o
   9   6   0        2.72        0.00      0.92 o
  10   6   0       33.51       33.63      1.72 o
  11   6   0        1.53        0.64      1.11 o
  12   6   0        0.32        0.94      2.22 o
   1   7   0        0.19       -0.77      0.52 o
   2   7   0       24.10       21.16      0.99 o
   3   7   0        0.39       -0.94      0.63 o
   4   7   0       10.10       10.49      1.05 o
   5   7   0       11.03       11.81      0.86 o
   6   7   0        0.23       -1.29      0.86 o
   7   7   0        7.21        3.80      1.06 o
   8   7   0       62.90       63.73      2.35 o
   9   7   0       17.91       17.88      1.52 o
  10   7   0        4.93        3.39      1.17 o
  11   7   0        6.61        7.09      1.72 o
   0   8   0       67.86       69.22      3.09 o
   1   8   0       13.93       14.07      0.98 o
   2   8   0        2.98        1.60      0.68 o
   3   8   0        6.22        6.14      0.77 o
   4   8   0       25.98       28.18      1.26 o
   5   8   0       26.22       25.76      1.70 o
   6   8   0        4.39        3.59      1.17 o
   7   8   0       38.65       40.86      2.09 o
   8   8   0        7.67        6.82      1.35 o
   9   8   0        0.61        0.78      1.43 o
   1   9   0       13.67       13.60      1.04 o
   2   9   0        1.39        1.73      0.80 o
   3   9   0       34.39       37.03      1.84 o
   4   9   0       17.67       18.42      1.63 o
   5   9   0        0.48       -0.27      1.13 o
   6   9   0        9.92       12.08      1.52 o
   7   9   0        8.43        9.16      1.81 o
   0  10   0       41.01       47.81      2.27 o
   1  10   0        0.01        1.56      1.12 o
   2  10   0        1.16        1.23      1.11 o
   3  10   0       21.25       27.45      1.75 o
   4  10   0        2.15        4.09      1.36 o
 -15   0   1       17.78       21.46      2.00 o
 -13   0   1       86.19       81.16      3.10 o
 -11   0   1     1748.64     1807.30     24.65 o
  -9   0   1        0.45        1.07      0.67 o
  -7   0   1     2159.79     2094.10     32.36 o
  -5   0   1     1049.47     1044.53     19.86 o
  -1   0   1      346.82      218.59      5.94 o
   1   0   1      263.37      186.57      8.42 o
   3   0   1      340.37      341.27      4.25 o
   5   0   1     3796.82     3775.62     70.10 o
   7   0   1      395.18      372.00      6.31 o
   9   0   1      389.89      387.87      6.79 o
  11   0   1     1428.05     1455.31     28.55 o
  13   0   1       31.26       31.38      2.17 o
 -15   1   1       17.50       20.16      2.14 o
 -14   1   1       42.61       43.51      1.77 o
 -13   1   1       64.52       60.34      2.38 o
 -12   1   1        4.41        4.94      0.87 o
 -11   1   1      362.47      346.59      4.85 o
 -10   1   1      206.07      202.21      2.77 o
  -9   1   1        6.29        3.54      0.42 o
  -8   1   1        0.25        0.44      0.44 o
  -7   1   1      130.14      116.95      2.36 o
  -6   1   1      262.13      275.17      3.64 o
  -5   1   1      619.47      588.09      7.26 o
  -4   1   1      676.49      692.44      8.45 o
  -3   1   1      685.79      634.67      7.80 o
  -2   1   1       45.08       30.65      0.49 o
   0   1   1       86.12       62.91      0.63 o
   1   1   1      406.33      418.66      3.64 o
   3   1   1       31.31       28.75      0.44 o
   4   1   1     1910.38     1888.61     17.84 o
   5   1   1      298.49      266.47      2.62 o
   6   1   1     1698.39     1664.95     14.93 o
   7   1   1       18.32       15.92      0.60 o
   8   1   1      396.37      393.03      4.77 o
   9   1   1       22.04       20.79      0.80 o
  10   1   1      712.98      709.73      8.36 o
  11   1   1      195.43      202.97      3.75 o
  12   1   1      132.16      123.23      2.79 o
  13   1   1       32.41       29.84      1.50 o
  14   1   1        4.42        2.16      0.98 o
 -15   2   1       23.73       24.96      2.48 o
 -14   2   1       26.47       24.19      2.29 o
 -13   2   1        7.49        5.78      0.79 o
 -12   2   1        3.65        4.64      0.75 o
 -11   2   1       10.42        6.49      1.09 o
 -10   2   1      325.12      327.03      5.65 o
  -9   2   1      542.42      523.45     10.14 o
  -8   2   1      244.93      259.72      3.70 o
  -7   2   1       62.40       65.76      1.46 o
  -6   2   1       72.93       75.36      1.52 o
  -5   2   1      654.99      625.26      7.83 o
  -4   2   1       96.44       95.38      1.24 o
  -3   2   1      388.08      373.06      4.37 o
  -2   2   1      673.58      651.93      5.97 o
  -1   2   1      325.89      314.50      3.01 o
   1   2   1       80.81       68.65      1.06 o
   2   2   1      443.76      449.94      4.03 o
   3   2   1      350.65      348.94      3.37 o
   4   2   1      564.48      571.98      5.36 o
   5   2   1       31.82       35.82      0.75 o
   6   2   1      124.47      111.64      1.41 o
   7   2   1      139.90      143.68      1.77 o
   8   2   1      190.09      210.45      2.45 o
   9   2   1       78.53       79.18      1.58 o
  10   2   1        6.57        7.44      0.63 o
  11   2   1        7.17        8.07      0.85 o
  12   2   1        2.37        4.75      0.85 o
  13   2   1        8.15        5.11      1.10 o
  14   2   1        0.05        0.14      1.52 o
 -14   3   1        4.48        7.07      1.74 o
 -13   3   1       16.06       12.88      1.88 o
 -12   3   1       47.25       44.38      2.32 o
 -11   3   1       53.72       55.96      1.99 o
 -10   3   1       69.40       64.61      1.70 o
  -9   3   1       53.09       48.78      1.42 o
  -8   3   1       10.87       12.53      1.80 o
  -7   3   1       13.68       11.64      0.54 o
  -6   3   1       24.11       23.91      0.82 o
  -5   3   1       34.63       40.26      1.05 o
  -4   3   1       79.41       79.76      2.29 o
  -3   3   1       97.88       99.22      1.35 o
  -2   3   1       45.37       45.90      1.05 o
  -1   3   1       64.05       60.48      1.09 o
   0   3   1       12.31       16.83      0.48 o
   1   3   1      344.36      326.04      3.09 o
   2   3   1      171.08      171.50      1.80 o
   3   3   1     2134.36     2184.22     20.81 o
   4   3   1      156.66      168.03      3.15 o
   5   3   1      881.57      874.42      9.90 o
   6   3   1      106.99      127.02      1.87 o
   7   3   1       23.58       19.48      0.71 o
   8   3   1       22.64       21.53      0.88 o
   9   3   1        0.43        0.46      0.44 o
  10   3   1        0.66        0.56      0.77 o
  11   3   1        7.94        8.71      1.00 o
  12   3   1        0.18       -0.46      1.32 o
  13   3   1        7.90        9.26      1.15 o
  14   3   1        0.84       -0.88      1.49 o
 -14   4   1        0.38       -0.78      1.63 o
 -13   4   1        2.67        4.31      1.68 o
 -12   4   1        0.00       -1.37      1.43 o
 -11   4   1        3.88        3.24      0.82 o
 -10   4   1       19.07       20.82      0.89 o
  -9   4   1        1.90        1.65      0.52 o
  -8   4   1       92.60       84.50      1.71 o
  -7   4   1       72.29       68.07      1.64 o
  -6   4   1       65.52       75.56      1.73 o
  -5   4   1      134.35      133.16      2.46 o
  -4   4   1      826.76      870.37     10.92 o
  -3   4   1     1334.73     1374.22     14.18 o
  -2   4   1      596.49      630.08      7.33 o
  -1   4   1       60.83       69.05      1.37 o
   0   4   1      500.72      544.18      6.46 o
   1   4   1       36.34       26.65      0.95 o
   2   4   1        8.87       10.61      0.55 o
   3   4   1      888.29      930.25      9.83 o
   4   4   1      265.78      252.61      3.31 o
   5   4   1      168.77      151.62      2.26 o
   6   4   1      290.59      295.06      3.80 o
   7   4   1      103.95      106.11      3.15 o
   8   4   1        0.19        1.08      0.54 o
   9   4   1       52.51       47.58      1.73 o
  10   4   1       48.69       45.44      1.65 o
  11   4   1        8.71        7.87      1.10 o
  12   4   1        0.42       -1.29      0.86 o
  13   4   1        0.30        1.10      1.57 o
 -13   5   1        0.07       -1.06      1.53 o
 -12   5   1        4.13        3.93      1.03 o
 -11   5   1        1.80        2.78      0.96 o
 -10   5   1        2.48        1.75      0.79 o
  -9   5   1       31.60       32.33      1.47 o
  -8   5   1       10.79        9.04      0.79 o
  -7   5   1        0.68        1.01      0.58 o
  -6   5   1       39.27       36.87      2.38 o
  -5   5   1      105.13      108.02      2.12 o
  -4   5   1       29.09       28.64      0.82 o
  -3   5   1      253.20      277.07      3.64 o
  -2   5   1      254.40      260.82      3.80 o
  -1   5   1      158.88      165.18      2.76 o
   0   5   1       64.01       61.04      1.85 o
   1   5   1        0.00        0.02      0.46 o
   2   5   1       20.89       19.98      0.85 o
   3   5   1      241.01      258.85      3.29 o
   4   5   1        0.43        0.99      0.44 o
   5   5   1        9.94       10.36      0.64 o
   6   5   1      133.80      143.27      3.82 o
   7   5   1        8.75        8.88      0.80 o
   8   5   1        6.05        5.42      1.01 o
   9   5   1        2.69        1.32      0.80 o
  10   5   1       12.24       13.63      1.16 o
  11   5   1        8.79        9.57      1.29 o
  12   5   1        2.74        1.90      1.51 o
  13   5   1        0.93        0.89      2.33 o
 -12   6   1        0.03        0.22      1.23 o
 -11   6   1        1.63        1.25      1.08 o
 -10   6   1        2.96        3.52      0.98 o
  -9   6   1       44.14       46.38      2.30 o
  -8   6   1        3.46        1.22      0.85 o
  -7   6   1        4.15        5.91      1.02 o
  -6   6   1       10.92       11.37      1.35 o
  -5   6   1        0.35       -0.28      0.30 o
  -4   6   1        3.65        2.61      0.49 o
  -3   6   1       13.34        8.63      0.69 o
  -2   6   1       10.96       10.50      0.76 o
  -1   6   1      281.98      277.89      4.18 o
   0   6   1        0.61        0.98      0.55 o
   1   6   1       93.69       82.27      1.90 o
   2   6   1        1.29        1.12      0.56 o
   3   6   1        0.00       -0.61      0.52 o
   4   6   1      119.70      117.68      2.33 o
   5   6   1       27.38       23.83      2.67 o
   6   6   1        1.31        1.18      0.71 o
   7   6   1       13.47       13.57      1.18 o
   8   6   1       27.38       23.20      1.48 o
   9   6   1        3.09        0.86      0.94 o
  10   6   1        4.26        5.78      1.13 o
  11   6   1       23.94       22.82      1.81 o
  12   6   1        3.21        0.98      1.42 o
 -11   7   1        2.89        2.13      1.53 o
 -10   7   1        1.76        1.23      1.08 o
  -9   7   1       24.10       24.66      2.03 o
  -8   7   1        1.67        1.41      1.07 o
  -7   7   1        0.02       -0.82      0.93 o
  -6   7   1       11.76        7.89      1.15 o
  -5   7   1        1.56        0.44      0.70 o
  -4   7   1      137.08      143.23      2.44 o
  -3   7   1        0.05       -0.85      0.57 o
  -2   7   1        9.71       10.05      1.02 o
  -1   7   1        3.47        1.48      0.67 o
   0   7   1        0.02       -0.34      0.62 o
   1   7   1        0.39       -1.17      0.78 o
   2   7   1       20.53       18.85      1.06 o
   3   7   1       82.77       85.03      2.08 o
   4   7   1       33.46       31.52      1.41 o
   5   7   1        3.89        3.53      1.36 o
   6   7   1        0.17       -1.31      0.91 o
   7   7   1        0.32       -1.38      0.92 o
   8   7   1        0.71       -1.19      1.00 o
   9   7   1       13.46        9.31      1.31 o
  10   7   1        3.84        2.80      1.16 o
  -9   8   1        0.02       -0.27      1.12 o
  -8   8   1       39.56       42.58      2.36 o
  -7   8   1       15.84       18.61      1.60 o
  -6   8   1       55.37       61.02      3.41 o
  -5   8   1        5.54        6.07      1.06 o
  -4   8   1        7.04        7.71      0.77 o
  -3   8   1        3.89        1.45      0.75 o
  -2   8   1        3.51        2.28      0.81 o
  -1   8   1        8.70        8.46      0.96 o
   0   8   1       49.39       49.13      1.96 o
   1   8   1        1.92        2.80      0.82 o
   2   8   1       12.62       11.57      1.02 o
   3   8   1       69.57       71.19      2.21 o
   4   8   1       21.20       27.45      1.44 o
   5   8   1       11.43       14.65      1.42 o
   6   8   1        0.26       -0.39      1.01 o
   7   8   1       13.96       14.06      1.50 o
   8   8   1        7.86        8.49      1.39 o
   9   8   1        0.78        0.81      1.33 o
  -7   9   1        3.77        3.33      1.27 o
  -6   9   1        1.43        0.53      1.47 o
  -5   9   1        0.00       -1.41      0.94 o
  -4   9   1        7.48        9.63      1.26 o
  -3   9   1        1.75        1.78      1.01 o
  -2   9   1       19.35       23.20      1.85 o
  -1   9   1       42.18       49.07      1.61 o
   0   9   1        0.29        0.62      0.78 o
   1   9   1       21.00       24.30      1.51 o
   2   9   1        1.14        1.86      0.78 o
   3   9   1       23.73       25.13      1.83 o
   4   9   1        0.60        2.75      1.18 o
   5   9   1       28.76       34.51      2.08 o
   6   9   1        4.00        3.54      1.32 o
   7   9   1        8.43        7.69      1.48 o
  -4  10   1        7.18        7.10      1.32 o
  -3  10   1        3.36        6.42      1.13 o
  -2  10   1       14.40       10.82      1.25 o
  -1  10   1        2.99        4.83      1.07 o
   0  10   1        0.14        0.66      1.14 o
   1  10   1       32.92       35.44      1.86 o
   2  10   1        0.26       -0.49      1.16 o
   3  10   1        0.55       -0.39      1.16 o
   4  10   1        0.03        1.46      1.51 o
 -14   0   2       56.94       53.07      2.69 o
 -12   0   2       53.91       52.68      2.50 o
 -10   0   2       45.14       44.31      1.51 o
  -8   0   2      195.80      179.52      3.33 o
  -6   0   2     1134.21     1088.01     20.76 o
  -4   0   2       36.02       47.36      1.20 o
   4   0   2      366.29      357.97      4.16 o
   6   0   2      341.88      338.87      5.07 o
   8   0   2      264.39      262.69      4.85 o
  10   0   2        1.12       -0.40      0.85 o
  12   0   2      226.42      229.71      6.07 o
  14   0   2        0.39        0.17      1.31 o
 -15   1   2        3.30        2.30      1.64 o
 -14   1   2       41.63       46.07      1.77 o
 -13   1   2       45.04       36.98      1.53 o
 -12   1   2       16.00       15.19      1.20 o
 -11   1   2       17.32       17.03      1.79 o
 -10   1   2       14.19       13.58      0.83 o
  -9   1   2      422.79      414.72      4.94 o
  -8   1   2       76.07       58.76      1.68 o
  -7   1   2     1063.04     1124.09     15.25 o
  -6   1   2     2890.28     2965.73     45.86 o
  -5   1   2     1212.60     1237.71     16.78 o
  -4   1   2        0.02        0.75      0.27 o
  -3   1   2      601.79      585.31      6.55 o
   0   1   2      193.19      168.98      1.65 o
   2   1   2     1061.28     1032.26      8.83 o
   3   1   2      355.27      352.32      3.03 o
   4   1   2        8.78        5.81      0.30 o
   5   1   2      114.56      118.40      1.32 o
   6   1   2      947.35      996.20      9.12 o
   7   1   2        4.92        4.78      0.32 o
   8   1   2       13.97       14.55      0.55 o
   9   1   2        0.00       -0.20      0.48 o
  10   1   2      770.62      779.97      9.20 o
  11   1   2       21.05       21.47      1.30 o
  12   1   2       13.12       11.52      1.13 o
  13   1   2       27.56       25.76      1.47 o
  14   1   2        0.01       -0.48      0.91 o
 -15   2   2       41.99       49.78      3.09 o
 -14   2   2        6.74        2.61      1.75 o
 -13   2   2       13.72       11.17      1.25 o
 -12   2   2      245.97      251.80      5.19 o
 -11   2   2      300.15      302.62      5.85 o
 -10   2   2       95.55       90.28      2.22 o
  -9   2   2      133.92      140.07      2.73 o
  -8   2   2        8.38        6.35      0.59 o
  -7   2   2      104.39      120.04      2.17 o
  -6   2   2      404.37      413.30      6.19 o
  -5   2   2      422.65      451.05      5.28 o
  -4   2   2        1.67        0.38      0.23 o
  -3   2   2      301.51      310.74      3.40 o
  -2   2   2      131.60      131.99      1.32 o
  -1   2   2     1438.16     1366.20     11.11 o
   0   2   2      528.71      530.14      4.48 o
   3   2   2      997.36     1000.08      8.65 o
   4   2   2        1.33        2.71      0.30 o
   5   2   2       99.97       78.80      1.22 o
   6   2   2       36.57       32.87      0.72 o
   7   2   2        0.45        0.21      0.30 o
   8   2   2       32.28       30.53      0.83 o
   9   2   2        1.21        1.00      0.44 o
  10   2   2        0.79        1.72      0.60 o
  11   2   2        4.44        4.76      0.86 o
  12   2   2        0.27       -0.67      0.78 o
  13   2   2       88.12       94.42      2.64 o
  14   2   2       13.20       13.15      1.43 o
 -14   3   2        3.19        2.74      1.75 o
 -13   3   2        5.28        8.00      3.16 o
 -12   3   2        3.51        1.46      1.44 o
 -11   3   2        0.11       -0.57      0.72 o
 -10   3   2        6.29        4.00      0.87 o
  -9   3   2       69.35       64.79      2.10 o
  -8   3   2      858.69      840.33     13.52 o
  -7   3   2      191.92      187.53      2.98 o
  -6   3   2      339.98      328.99      4.42 o
  -5   3   2      165.07      183.28      2.97 o
  -4   3   2      255.28      268.54      3.73 o
  -3   3   2      415.15      431.15      4.36 o
  -2   3   2      813.90      754.84      7.01 o
  -1   3   2      137.65      126.52      1.41 o
   0   3   2        0.16        0.06      0.21 o
   1   3   2      849.01      942.39      8.71 o
   2   3   2       89.94       94.39      1.37 o
   3   3   2        2.64        2.08      0.35 o
   4   3   2     1168.53     1194.24     12.33 o
   5   3   2        7.02       11.75      0.57 o
   6   3   2      132.09      143.83      2.11 o
   7   3   2       89.05       78.75      1.44 o
   8   3   2      126.50      130.35      2.04 o
   9   3   2        4.17        5.64      0.79 o
  10   3   2       11.97       15.16      0.99 o
  11   3   2        0.40        1.20      1.46 o
  12   3   2        0.00        1.42      1.52 o
  13   3   2        0.01        0.10      1.14 o
 -14   4   2       12.91       13.15      3.08 o
 -13   4   2       12.39       14.36      2.01 o
 -12   4   2       11.97       11.88      3.41 o
 -11   4   2       23.77       27.58      2.30 o
 -10   4   2        0.27        0.09      0.63 o
  -9   4   2        3.97        4.12      0.58 o
  -8   4   2       32.22       33.35      1.13 o
  -7   4   2      127.10      136.43      2.54 o
  -6   4   2      176.36      185.31      2.89 o
  -5   4   2      533.77      579.08      8.45 o
  -4   4   2      444.05      490.85      9.29 o
  -3   4   2        0.96        1.62      0.35 o
  -2   4   2       14.29       16.57      0.81 o
  -1   4   2       39.53       34.97      1.07 o
   0   4   2      739.30      804.32      9.29 o
   1   4   2      164.20      185.39      2.42 o
   2   4   2      125.59      118.29      2.42 o
   3   4   2      213.79      226.37      3.08 o
   4   4   2      212.56      192.55      2.69 o
   5   4   2      125.82      132.03      2.46 o
   6   4   2      115.64      113.02      1.98 o
   7   4   2       33.59       36.96      1.08 o
   8   4   2       63.61       59.12      1.73 o
   9   4   2        2.58        1.37      0.75 o
  10   4   2       13.09       12.90      1.07 o
  11   4   2       11.17       10.68      1.62 o
  12   4   2        0.94        0.78      1.02 o
  13   4   2        0.01       -0.86      1.57 o
 -13   5   2        0.05       -0.76      1.75 o
 -12   5   2       14.99       15.97      1.27 o
 -11   5   2       10.16        9.80      1.14 o
 -10   5   2        0.06        0.48      0.72 o
  -9   5   2        0.49        1.31      0.74 o
  -8   5   2       14.63       10.97      1.10 o
  -7   5   2        8.23        6.76      0.76 o
  -6   5   2       20.14       17.77      0.92 o
  -5   5   2        4.28        5.38      0.51 o
  -4   5   2      195.34      214.96      2.91 o
  -3   5   2       54.39       50.78      1.18 o
  -2   5   2       67.57       62.86      2.00 o
  -1   5   2      105.91      105.63      2.00 o
   0   5   2       84.74      103.68      1.82 o
   1   5   2      134.41      122.71      2.07 o
   2   5   2       45.10       47.05      1.65 o
   3   5   2       54.07       61.36      1.38 o
   4   5   2        1.98        1.00      0.46 o
   5   5   2       24.68       24.09      1.20 o
   6   5   2        7.58        6.44      0.59 o
   7   5   2       23.14       26.42      0.98 o
   8   5   2      137.93      122.20      2.33 o
   9   5   2       37.57       36.29      2.26 o
  10   5   2        0.13       -1.26      0.84 o
  11   5   2       50.50       52.48      2.45 o
  12   5   2        9.53       12.62      1.51 o
 -12   6   2        8.61       10.19      1.92 o
 -11   6   2        1.43        2.57      1.09 o
 -10   6   2        0.51        0.56      0.90 o
  -9   6   2       10.69       13.39      1.29 o
  -8   6   2        3.39        1.31      0.99 o
  -7   6   2        3.38        2.72      0.86 o
  -6   6   2        5.11        5.48      0.80 o
  -5   6   2       26.92       28.44      1.51 o
  -4   6   2        1.21        2.28      0.49 o
  -3   6   2       18.51       18.82      0.91 o
  -2   6   2       36.27       47.64      1.41 o
  -1   6   2      159.80      166.37      2.90 o
   0   6   2        0.05        0.74      0.76 o
   1   6   2      180.37      174.29      2.77 o
   2   6   2       28.58       28.32      1.19 o
   3   6   2       46.11       47.53      1.50 o
   4   6   2       77.66       76.56      1.85 o
   5   6   2        5.74        6.08      1.05 o
   6   6   2        0.28       -0.08      0.54 o
   7   6   2       42.83       45.01      1.38 o
   8   6   2       97.73       96.63      2.74 o
   9   6   2        4.70        5.00      1.10 o
  10   6   2       26.95       24.53      1.61 o
  11   6   2        2.46        2.41      1.30 o
 -11   7   2        2.58        3.84      1.58 o
 -10   7   2        2.85        2.12      1.13 o
  -9   7   2       81.93       88.85      2.77 o
  -8   7   2       42.46       48.07      2.10 o
  -7   7   2       51.46       48.74      2.87 o
  -6   7   2       34.39       36.15      1.84 o
  -5   7   2       13.24       14.47      1.37 o
  -4   7   2       40.96       37.18      1.31 o
  -3   7   2       31.65       27.32      1.60 o
  -2   7   2        9.73       10.49      0.88 o
  -1   7   2       11.65        9.61      0.81 o
   0   7   2       46.33       47.44      1.46 o
   1   7   2      174.56      167.80      2.86 o
   2   7   2        9.86        8.99      1.31 o
   3   7   2       11.27       10.35      1.02 o
   4   7   2      196.62      201.13      3.57 o
   5   7   2       60.57       59.65      2.24 o
   6   7   2        6.58        9.33      1.26 o
   7   7   2       35.42       32.96      1.90 o
   8   7   2       35.45       35.03      1.96 o
   9   7   2        0.00       -1.45      0.97 o
  10   7   2        1.61        0.82      1.25 o
 -10   8   2        0.89        0.78      1.38 o
  -9   8   2       12.80       13.33      1.51 o
  -8   8   2       25.26       28.77      1.90 o
  -7   8   2        1.07        2.24      1.19 o
  -6   8   2        0.55       -0.90      1.22 o
  -5   8   2        8.68        5.97      1.57 o
  -4   8   2        2.66        1.95      0.73 o
  -3   8   2        5.38        5.29      0.84 o
  -2   8   2       16.70       12.34      0.95 o
  -1   8   2        2.49        2.50      0.75 o
   0   8   2       71.82       71.19      1.90 o
   1   8   2       49.07       56.05      2.80 o
   2   8   2        5.40        5.22      1.00 o
   3   8   2       61.81       70.28      3.05 o
   4   8   2        6.22        7.78      1.81 o
   5   8   2       59.32       57.35      2.36 o
   6   8   2       10.15       11.01      1.39 o
   7   8   2        2.38        1.63      1.15 o
   8   8   2        0.58        0.15      1.15 o
   9   8   2        5.12        4.85      1.51 o
  -8   9   2        0.07       -0.84      1.35 o
  -7   9   2       10.01       13.39      1.56 o
  -6   9   2       18.56       25.09      1.66 o
  -5   9   2        4.39        4.32      1.39 o
  -4   9   2       18.58       19.85      1.33 o
  -3   9   2        7.93        8.71      1.34 o
  -2   9   2        0.14        0.65      0.79 o
  -1   9   2       13.61       14.67      1.15 o
   0   9   2       13.61       12.30      1.13 o
   1   9   2        6.03        6.28      1.26 o
   2   9   2        1.10       -0.75      0.90 o
   3   9   2       18.21       19.53      1.64 o
   4   9   2        3.93        4.92      1.28 o
   5   9   2        8.07        9.23      1.42 o
   6   9   2       28.08       36.55      2.13 o
  -4  10   2        0.82        0.26      0.98 o
  -3  10   2        0.77        0.94      0.98 o
  -2  10   2        3.66        3.12      1.17 o
  -1  10   2        0.30        1.84      1.01 o
   0  10   2       40.64       48.05      5.91 o
   1  10   2       14.19       20.49      1.72 o
   2  10   2        5.62        5.48      1.36 o
   3  10   2        0.59        0.12      1.22 o
 -15   0   3       25.45       32.07      2.20 o
 -13   0   3        0.03       -0.87      0.97 o
 -11   0   3       29.77       29.52      1.35 o
  -9   0   3       50.97       50.01      2.00 o
  -7   0   3     1367.71     1439.56     34.25 o
  -5   0   3     2462.06     2537.04     67.89 o
  -3   0   3      106.54       81.57      1.38 o
  -1   0   3     2308.99     2186.84     55.12 o
   1   0   3       68.50       73.27      1.32 o
   3   0   3      410.47      402.66      4.70 o
   5   0   3        2.67        0.38      0.28 o
   7   0   3        0.60        0.52      0.62 o
   9   0   3       33.67       28.15      1.63 o
  11   0   3        7.22       10.16      1.55 o
  13   0   3        4.84        9.51      1.97 o
 -15   1   3        2.85        0.94      1.38 o
 -14   1   3        3.53        4.06      0.84 o
 -13   1   3       17.50       15.41      1.06 o
 -12   1   3       23.83       20.84      1.09 o
 -11   1   3        8.06        6.64      0.84 o
 -10   1   3       60.87       62.22      1.21 o
  -9   1   3       10.55       13.94      0.62 o
  -8   1   3      218.19      218.14      3.29 o
  -7   1   3       45.25       39.11      0.84 o
  -6   1   3       68.68       73.78      1.47 o
  -5   1   3     1525.29     1460.60     16.08 o
  -4   1   3       89.66       90.75      1.26 o
  -3   1   3       46.29       48.34      0.76 o
  -2   1   3     2372.39     2307.16     21.87 o
   0   1   3      170.29      159.27      1.60 o
   1   1   3     1308.52     1241.67     11.22 o
   2   1   3        3.84        1.69      0.20 o
   3   1   3        0.48       -0.06      0.17 o
   4   1   3     1438.75     1432.10     11.69 o
   5   1   3        0.28        1.68      0.30 o
   6   1   3        7.57        7.46      0.43 o
   7   1   3       14.56       10.91      0.66 o
   8   1   3       19.68       16.18      0.69 o
   9   1   3       13.43       14.96      0.80 o
  10   1   3       17.03       15.31      1.16 o
  11   1   3      173.57      181.06      3.62 o
  12   1   3       47.34       54.40      2.54 o
  13   1   3       15.12       16.09      1.31 o
  14   1   3        1.36        2.43      1.22 o
 -15   2   3        0.12       -0.20      1.38 o
 -14   2   3        0.43        1.62      1.37 o
 -13   2   3        5.90        4.06      1.01 o
 -12   2   3       35.18       27.59      1.69 o
 -11   2   3      149.78      144.99      3.43 o
 -10   2   3      311.16      306.82      5.68 o
  -9   2   3      354.67      336.80     11.25 o
  -8   2   3       88.25       84.47      2.52 o
  -7   2   3       49.25       50.72      1.79 o
  -6   2   3        5.75        2.55      0.28 o
  -5   2   3       17.88       12.33      0.64 o
  -4   2   3      559.56      550.72      6.78 o
  -3   2   3       17.17       19.60      0.82 o
  -2   2   3      759.28      738.99      6.81 o
   0   2   3      466.02      484.28      4.36 o
   1   2   3      183.42      172.94      1.78 o
   2   2   3     1303.11     1264.21     10.90 o
   3   2   3      453.57      488.88      4.65 o
   4   2   3     1063.84     1137.00     10.39 o
   5   2   3       41.07       44.00      0.89 o
   6   2   3        9.78       10.54      0.62 o
   7   2   3       23.33       23.75      0.80 o
   8   2   3        9.46        9.68      0.57 o
   9   2   3       77.93       72.96      1.65 o
  10   2   3        2.70        3.48      0.87 o
  11   2   3       19.26       18.61      1.22 o
  12   2   3      101.80      105.16      2.69 o
  13   2   3        4.57        6.33      1.27 o
 -15   3   3        5.23        2.98      1.72 o
 -14   3   3        0.35        0.39      1.40 o
 -13   3   3        9.66        9.44      2.30 o
 -12   3   3       15.17       10.89      1.23 o
 -11   3   3       23.23       21.08      1.87 o
 -10   3   3      315.41      300.01      5.39 o
  -9   3   3      130.78      119.13      3.18 o
  -8   3   3       47.96       52.97      1.84 o
  -7   3   3        0.00       -0.24      0.54 o
  -6   3   3      110.90      108.04      1.98 o
  -5   3   3      528.30      531.05      7.63 o
  -4   3   3       99.48       94.62      1.58 o
  -3   3   3       57.99       51.61      1.31 o
  -2   3   3      904.06      913.29      8.89 o
  -1   3   3      270.49      258.61      2.53 o
   0   3   3       88.55       86.86      1.17 o
   1   3   3      123.69      136.10      1.72 o
   2   3   3      587.98      579.70      5.88 o
   3   3   3      173.13      158.91      1.95 o
   4   3   3      157.75      170.00      2.17 o
   5   3   3       22.30       19.46      0.74 o
   6   3   3       99.21       86.44      1.56 o
   7   3   3       54.71       58.42      1.32 o
   8   3   3       15.84       18.64      0.80 o
   9   3   3        1.72        1.37      0.60 o
  10   3   3        0.38        0.48      0.88 o
  11   3   3        1.54        0.90      2.38 o
  12   3   3        0.61        0.79      1.08 o
  13   3   3        5.03        6.37      1.33 o
 -14   4   3        0.19       -1.28      1.42 o
 -13   4   3        0.42        1.84      1.47 o
 -12   4   3       16.33       15.38      1.92 o
 -11   4   3       63.91       60.35      1.68 o
 -10   4   3       88.90       86.12      2.11 o
  -9   4   3      123.81      128.02      2.41 o
  -8   4   3       16.36       15.85      0.87 o
  -7   4   3      276.84      283.32      4.09 o
  -6   4   3      241.31      255.25      4.17 o
  -5   4   3       19.69       17.19      1.36 o
  -4   4   3        0.10       -0.49      0.41 o
  -3   4   3      473.62      541.03      5.92 o
  -2   4   3      505.20      520.76      5.75 o
  -1   4   3      279.33      314.15      4.38 o
   0   4   3      687.36      717.59      9.18 o
   1   4   3        0.21        0.18      0.38 o
   2   4   3        1.92        1.45      0.56 o
   3   4   3      212.10      213.11      2.97 o
   4   4   3      287.72      317.47      4.11 o
   5   4   3        2.37        2.84      0.50 o
   6   4   3      102.81      104.36      2.18 o
   7   4   3       92.97       94.54      1.78 o
   8   4   3        5.05        3.41      0.59 o
   9   4   3       41.25       35.77      1.35 o
  10   4   3        1.30       -0.39      0.80 o
  11   4   3        1.00       -0.40      0.98 o
  12   4   3        0.10       -0.12      1.08 o
  13   4   3        7.28        2.39      2.39 o
 -13   5   3        0.14       -1.77      1.37 o
 -12   5   3        3.19        2.38      0.89 o
 -11   5   3       22.59       21.72      1.26 o
 -10   5   3        4.27        3.68      0.89 o
  -9   5   3       34.25       36.39      2.27 o
  -8   5   3        6.89        6.06      0.88 o
  -7   5   3       11.94       12.45      0.85 o
  -6   5   3        8.62        8.46      0.80 o
  -5   5   3       30.61       29.97      1.03 o
  -4   5   3        0.22        0.39      0.39 o
  -3   5   3     1133.03     1224.16     13.91 o
  -2   5   3      106.46       97.42      1.76 o
  -1   5   3       30.29       28.50      0.97 o
   0   5   3       27.38       33.95      1.14 o
   1   5   3        4.39        4.20      0.62 o
   2   5   3        9.62        8.10      0.70 o
   3   5   3        7.43       10.94      1.13 o
   4   5   3        8.15        7.75      0.70 o
   5   5   3        7.17        8.88      0.66 o
   6   5   3      125.67      132.96      2.36 o
   7   5   3       35.52       34.98      1.36 o
   8   5   3       41.21       40.11      1.45 o
   9   5   3       90.29       95.12      2.65 o
  10   5   3       23.64       21.37      1.44 o
  11   5   3        0.46       -1.07      1.13 o
  12   5   3       36.61       33.28      2.43 o
 -12   6   3        4.65        6.19      1.20 o
 -11   6   3        2.39        1.52      0.91 o
 -10   6   3       30.64       30.13      1.59 o
  -9   6   3       42.14       40.13      2.63 o
  -8   6   3       66.03       70.14      2.93 o
  -7   6   3       23.58       20.37      1.34 o
  -6   6   3       12.78       15.47      1.12 o
  -5   6   3        0.01       -1.14      0.76 o
  -4   6   3       25.09       25.65      1.19 o
  -3   6   3       11.43       12.29      0.75 o
  -2   6   3      177.38      172.47      3.37 o
  -1   6   3       27.78       24.82      1.01 o
   0   6   3       38.96       39.21      1.32 o
   1   6   3       88.38       84.57      1.93 o
   2   6   3       54.68       48.35      1.52 o
   3   6   3       25.93       24.85      1.17 o
   4   6   3       41.80       39.34      1.89 o
   5   6   3       51.56       55.23      2.61 o
   6   6   3      223.47      206.71      3.52 o
   7   6   3        0.03        2.55      0.99 o
   8   6   3       71.04       75.56      2.52 o
   9   6   3       40.09       40.36      1.99 o
  10   6   3        1.03       -1.15      1.19 o
  11   6   3        5.04        2.58      1.61 o
 -11   7   3       13.98       17.33      1.98 o
 -10   7   3       39.14       40.67      1.98 o
  -9   7   3       11.07       11.50      1.59 o
  -8   7   3        0.01        0.94      1.19 o
  -7   7   3      148.32      152.44      4.24 o
  -6   7   3      172.58      189.93      4.70 o
  -5   7   3       14.87       14.70      1.14 o
  -4   7   3       20.04       24.03      1.18 o
  -3   7   3       95.93       94.30      1.96 o
  -2   7   3      150.85      150.97      2.63 o
  -1   7   3       10.69       10.52      0.86 o
   0   7   3        4.89        5.88      0.89 o
   1   7   3       31.48       29.14      1.41 o
   2   7   3      195.74      189.40      3.48 o
   3   7   3       14.32       18.44      1.40 o
   4   7   3      118.58      125.18      3.39 o
   5   7   3       68.42       76.53      2.61 o
   6   7   3        0.45        1.34      1.04 o
   7   7   3       13.71       11.91      1.35 o
   8   7   3       14.53       14.70      1.47 o
   9   7   3        4.68        4.78      1.20 o
  10   7   3        5.99        9.33      2.89 o
 -10   8   3       47.40       50.63      2.35 o
  -9   8   3       10.68       13.60      1.48 o
  -8   8   3       86.35       91.15      3.37 o
  -7   8   3        3.39        2.76      1.24 o
  -6   8   3        1.02       -0.31      0.96 o
  -5   8   3       19.13       15.14      1.41 o
  -4   8   3       29.49       25.30      1.16 o
  -3   8   3       18.13       18.80      1.07 o
  -2   8   3       13.34       12.75      0.99 o
  -1   8   3        0.22       -0.45      0.70 o
   0   8   3       48.61       39.62      1.81 o
   1   8   3       13.69       16.66      1.25 o
   2   8   3      165.25      168.81      4.11 o
   3   8   3        2.42        1.80      0.90 o
   4   8   3       17.05       18.82      1.56 o
   5   8   3       10.90       10.47      2.52 o
   6   8   3        4.61        0.87      1.09 o
   7   8   3        1.09        0.24      1.42 o
   8   8   3        0.91       -0.77      1.15 o
  -8   9   3        5.11        5.73      1.30 o
  -7   9   3       21.06       24.52      1.51 o
  -6   9   3        0.00       -0.46      1.02 o
  -5   9   3       51.17       53.20      2.41 o
  -4   9   3        0.01        0.67      1.12 o
  -3   9   3        6.70        5.91      1.30 o
  -2   9   3        0.01       -0.35      0.82 o
  -1   9   3      130.67      132.70      3.27 o
   0   9   3        0.05       -0.28      1.34 o
   1   9   3        2.53        1.84      1.20 o
   2   9   3        8.41        7.60      1.27 o
   3   9   3        6.13        5.80      1.30 o
   4   9   3       10.56       11.61      1.50 o
   5   9   3        0.00       -0.40      1.15 o
   6   9   3       12.85       14.90      1.65 o
  -4  10   3        2.87        7.10      1.44 o
  -3  10   3        7.38        8.36      1.66 o
  -2  10   3       15.61       16.69      2.76 o
  -1  10   3        7.56       10.04      1.46 o
   0  10   3        0.27        0.81      1.63 o
   1  10   3        0.28       -0.68      1.16 o
   2  10   3        0.71        2.43      1.24 o
 -14   0   4       29.18       36.44      2.25 o
 -12   0   4       64.45       61.68      2.51 o
 -10   0   4       21.34       25.64      1.35 o
  -8   0   4      127.94      129.86      3.12 o
  -6   0   4      426.67      511.90     19.93 o
  -4   0   4       11.76       15.00      0.58 o
  -2   0   4      212.49      241.41      3.59 o
   0   0   4       47.41       49.48      1.10 o
   2   0   4     4095.52     3873.53     51.32 o
   4   0   4     2020.76     1970.78     21.67 o
   6   0   4       30.33       21.65      0.75 o
   8   0   4       28.17       26.60      1.22 o
  10   0   4       76.62       80.04      6.49 o
  12   0   4        0.01       -1.81      1.21 o
 -15   1   4        1.13        0.71      1.30 o
 -14   1   4        0.85       -0.29      0.72 o
 -13   1   4       14.23       14.10      0.99 o
 -12   1   4       22.08       21.60      1.10 o
 -11   1   4       18.89       17.29      0.77 o
 -10   1   4       13.52       13.29      0.64 o
  -9   1   4        1.21       -0.67      0.49 o
  -8   1   4       30.78       30.96      0.92 o
  -7   1   4      685.25      689.76     11.73 o
  -6   1   4       66.20       94.14      2.01 o
  -5   1   4     3628.59     3583.84     47.99 o
  -4   1   4       19.66       25.59      1.03 o
  -3   1   4        5.92        3.06      0.26 o
  -2   1   4     1012.78      956.22      9.27 o
   0   1   4     3821.35     3719.31     49.78 o
   1   1   4      983.73      947.05      8.23 o
   2   1   4      615.89      611.57      5.19 o
   3   1   4      451.93      483.85      4.40 o
   4   1   4       22.00       18.80      0.52 o
   5   1   4       97.48      113.70      1.61 o
   6   1   4      661.55      699.88      7.73 o
   7   1   4        0.35       -0.25      0.33 o
   8   1   4        0.01        0.22      0.39 o
   9   1   4       53.88       51.50      1.41 o
  10   1   4      234.87      236.46      4.35 o
  11   1   4        0.01       -0.43      1.34 o
  12   1   4       25.97       28.48      1.62 o
  13   1   4        1.22        0.76      1.02 o
 -15   2   4       15.24       15.11      2.00 o
 -14   2   4        1.52        0.40      1.23 o
 -13   2   4        2.02        2.41      0.65 o
 -12   2   4      180.38      182.40      3.29 o
 -11   2   4        0.01       -0.93      0.85 o
 -10   2   4        0.00       -0.61      0.80 o
  -9   2   4        6.77        6.63      0.78 o
  -8   2   4        0.07       -0.12      0.31 o
  -7   2   4       12.07       17.37      0.58 o
  -6   2   4       61.17       54.23      1.11 o
  -5   2   4        8.35       12.92      0.56 o
  -4   2   4      927.48      862.50      9.74 o
  -3   2   4     1720.85     1742.48     14.88 o
  -2   2   4     1667.41     1645.04     14.86 o
  -1   2   4      274.19      286.93      2.75 o
   0   2   4     4743.01     4890.96     58.25 o
   1   2   4     4352.32     4496.91     42.38 o
   2   2   4      864.52      829.49      7.72 o
   3   2   4      450.56      495.08      4.53 o
   4   2   4      147.27      153.09      1.77 o
   5   2   4      451.49      484.18      5.01 o
   6   2   4       33.14       39.02      1.20 o
   7   2   4       21.89       25.25      0.86 o
   8   2   4       14.56       16.86      0.87 o
   9   2   4       62.26       64.74      1.67 o
  10   2   4        0.99        1.39      0.82 o
  11   2   4       36.42       31.94      1.85 o
  12   2   4       38.36       44.88      2.96 o
  13   2   4       42.15       36.56      2.10 o
 -15   3   4        5.62        5.23      1.71 o
 -14   3   4        0.02        1.50      1.45 o
 -13   3   4       81.01       82.70      3.62 o
 -12   3   4        0.46        0.60      0.80 o
 -11   3   4      214.39      222.63      4.25 o
 -10   3   4        7.76        8.36      0.51 o
  -9   3   4       10.48        9.71      0.58 o
  -8   3   4        6.81        7.29      0.56 o
  -7   3   4        4.68        9.38      0.60 o
  -6   3   4       83.62       77.31      1.63 o
  -5   3   4        9.00        8.79      0.45 o
  -4   3   4       58.93       50.91      0.87 o
  -3   3   4       52.44       53.33      1.36 o
  -2   3   4        2.76        1.54      0.48 o
  -1   3   4      154.62      148.50      1.85 o
   0   3   4      434.40      493.39      5.44 o
   1   3   4      572.27      598.67      6.52 o
   2   3   4      215.22      236.00      2.92 o
   3   3   4        0.08        0.53      0.35 o
   4   3   4      104.96      113.59      1.47 o
   5   3   4        0.00       -0.12      0.24 o
   6   3   4       94.71       95.14      1.74 o
   7   3   4        0.13       -0.43      0.45 o
   8   3   4       27.63       26.03      1.12 o
   9   3   4      113.60      112.64      2.70 o
  10   3   4       15.89       14.28      1.37 o
  11   3   4       88.37       85.35      2.90 o
  12   3   4        0.74        1.05      1.19 o
  13   3   4        3.82        5.28      1.35 o
 -14   4   4        5.07        5.86      1.80 o
 -13   4   4        0.25        2.01      1.46 o
 -12   4   4        0.00        1.00      0.70 o
 -11   4   4       78.78       72.79      2.60 o
 -10   4   4      123.52      116.81      2.30 o
  -9   4   4        3.85        5.26      0.63 o
  -8   4   4      117.89      115.98      1.89 o
  -7   4   4       19.95       18.43      0.81 o
  -6   4   4        0.02       -0.35      0.42 o
  -5   4   4       14.60       15.46      0.62 o
  -4   4   4      161.33      197.60      3.02 o
  -3   4   4       96.23      101.64      1.52 o
  -2   4   4      195.67      207.65      3.19 o
  -1   4   4      205.78      269.44      3.53 o
   0   4   4       92.49       79.98      1.51 o
   1   4   4       86.56       98.02      1.74 o
   2   4   4      439.79      455.84      5.65 o
   3   4   4      558.25      529.74      6.46 o
   4   4   4       23.04       22.65      1.49 o
   5   4   4        0.25        0.22      0.29 o
   6   4   4        1.29        0.50      0.49 o
   7   4   4       88.78       80.78      1.68 o
   8   4   4        4.70        4.83      0.74 o
   9   4   4        1.19       -0.86      0.67 o
  10   4   4        0.71       -0.27      1.05 o
  11   4   4        0.04       -1.35      1.07 o
  12   4   4        0.25        0.40      1.21 o
 -14   5   4        0.71       -0.61      2.28 o
 -13   5   4        0.57        1.68      1.55 o
 -12   5   4        0.23       -0.01      0.90 o
 -11   5   4       27.08       27.78      1.54 o
 -10   5   4        0.08        0.00      0.66 o
  -9   5   4       28.47       30.29      1.42 o
  -8   5   4      292.66      285.56      3.94 o
  -7   5   4        0.00       -0.82      0.55 o
  -6   5   4       13.24       11.13      0.79 o
  -5   5   4       65.10       65.86      1.40 o
  -4   5   4      234.99      237.37      3.34 o
  -3   5   4        0.40       -0.95      0.64 o
  -2   5   4      173.09      182.27      2.95 o
  -1   5   4       79.34       84.94      1.82 o
   0   5   4      262.79      249.87      3.84 o
   1   5   4       29.59       27.29      1.47 o
   2   5   4       10.32        8.64      0.85 o
   3   5   4      151.76      145.48      2.64 o
   4   5   4       16.78       16.88      0.94 o
   5   5   4       93.48       91.06      2.03 o
   6   5   4       13.89       12.65      0.92 o
   7   5   4        4.73        4.90      0.75 o
   8   5   4       79.22       66.97      2.25 o
   9   5   4      119.83      124.03      3.10 o
  10   5   4        0.08       -0.26      1.26 o
  11   5   4        0.16       -0.19      1.19 o
 -13   6   4        1.18        2.16      2.44 o
 -12   6   4        3.04        3.89      1.11 o
 -11   6   4       13.51       11.57      1.07 o
 -10   6   4        0.20        1.91      0.85 o
  -9   6   4       36.95       42.38      1.76 o
  -8   6   4       65.31       63.69      3.17 o
  -7   6   4       73.89       76.40      2.24 o
  -6   6   4        0.61        0.30      0.69 o
  -5   6   4      447.76      472.13      6.58 o
  -4   6   4       82.15       88.70      1.74 o
  -3   6   4      101.80      111.36      2.22 o
  -2   6   4      114.85      105.93      2.19 o
  -1   6   4       53.86       51.49      1.82 o
   0   6   4       33.59       31.85      1.60 o
   1   6   4       20.21       20.03      1.16 o
   2   6   4        1.40        1.07      0.96 o
   3   6   4      101.67       91.90      2.17 o
   4   6   4        2.53        3.40      1.04 o
   5   6   4      177.98      185.66      5.39 o
   6   6   4       94.77      102.51      2.35 o
   7   6   4        1.90        2.07      1.05 o
   8   6   4       12.82       12.88      1.39 o
   9   6   4       53.99       62.11      2.38 o
  10   6   4       29.70       32.89      2.22 o
 -11   7   4       25.41       26.65      1.93 o
 -10   7   4        6.68        9.50      1.23 o
  -9   7   4      165.00      173.94      3.79 o
  -8   7   4        1.84        3.84      1.01 o
  -7   7   4       25.90       24.85      1.57 o
  -6   7   4       97.41       97.78      2.88 o
  -5   7   4       79.18       80.09      2.07 o
  -4   7   4        0.40        0.77      0.62 o
  -3   7   4       88.20      102.60      2.26 o
  -2   7   4       86.89       86.56      2.09 o
  -1   7   4       79.41       75.83      2.60 o
   0   7   4       21.47       25.37      2.09 o
   1   7   4      215.21      231.07      4.00 o
   2   7   4      460.03      477.92      6.95 o
   3   7   4        2.99        6.52      1.02 o
   4   7   4      171.83      181.01      3.40 o
   5   7   4       22.19       20.80      2.09 o
   6   7   4       15.99       15.88      1.46 o
   7   7   4        3.31        3.24      1.14 o
   8   7   4       24.73       23.80      1.73 o
   9   7   4        0.61       -1.69      1.21 o
 -10   8   4        0.54        0.27      1.32 o
  -9   8   4        0.97        4.11      1.19 o
  -8   8   4       30.84       33.20      1.72 o
  -7   8   4        0.60        1.18      1.00 o
  -6   8   4       77.93       87.68      2.74 o
  -5   8   4        9.59       10.85      1.32 o
  -4   8   4       24.15       22.50      1.19 o
  -3   8   4       57.85       57.49      1.80 o
  -2   8   4       59.50       63.58      1.93 o
  -1   8   4       14.63       17.92      1.24 o
   0   8   4        0.01        0.18      0.86 o
   1   8   4       39.94       34.68      1.62 o
   2   8   4       66.11       60.85      2.00 o
   3   8   4       13.28       13.54      1.18 o
   4   8   4       16.38       17.18      1.54 o
   5   8   4       15.28       12.72      1.43 o
   6   8   4        2.07        1.52      1.10 o
   7   8   4        2.11        2.33      1.18 o
   8   8   4        1.12        0.39      1.36 o
  -8   9   4        0.46        0.28      1.36 o
  -7   9   4        8.00       11.44      1.55 o
  -6   9   4       13.18       13.38      1.78 o
  -5   9   4        1.28        2.38      1.43 o
  -4   9   4        2.06        1.84      1.33 o
  -3   9   4        1.38        0.54      1.63 o
  -2   9   4        0.21        0.42      0.90 o
  -1   9   4        4.86        3.47      1.04 o
   0   9   4        3.36        2.24      0.97 o
   1   9   4        3.03        1.21      0.95 o
   2   9   4        2.84        1.65      1.08 o
   3   9   4        0.00        0.04      1.11 o
   4   9   4        5.57        4.82      1.28 o
   5   9   4        0.27       -0.61      1.16 o
  -4  10   4       13.01       15.54      1.97 o
  -3  10   4        0.06        1.05      1.42 o
  -2  10   4        2.17        1.83      1.69 o
  -1  10   4        5.64        6.71      1.40 o
   0  10   4       17.05       16.29      1.66 o
   1  10   4        5.05        5.90      1.33 o
 -15   0   5       26.79       25.45      1.97 o
 -13   0   5        1.05        0.41      0.95 o
 -11   0   5        0.09       -0.65      0.72 o
  -9   0   5      147.78      171.11      6.74 o
  -7   0   5     1649.04     1759.86     59.78 o
  -5   0   5      945.79     1002.93     14.13 o
  -3   0   5     1433.41     1354.25     18.44 o
  -1   0   5      113.82       93.98      1.78 o
   1   0   5      359.83      359.55      5.74 o
   3   0   5        2.98        8.12      0.58 o
   5   0   5     2280.88     2484.79     37.12 o
   7   0   5      147.44      149.07      2.70 o
   9   0   5      107.71      110.15      4.36 o
  11   0   5        0.68        1.86      1.55 o
  13   0   5        5.29        6.11      3.55 o
 -15   1   5        0.54       -0.25      1.50 o
 -14   1   5        0.06        1.26      0.73 o
 -13   1   5        1.11        0.09      0.67 o
 -12   1   5        0.00       -0.61      0.64 o
 -11   1   5        0.75       -0.68      0.51 o
 -10   1   5        0.02       -0.34      0.89 o
  -9   1   5       43.19       40.49      1.67 o
  -8   1   5       32.72       43.93      1.00 o
  -7   1   5       56.64       67.81      1.17 o
  -6   1   5       42.39       28.13      0.97 o
  -5   1   5      861.86      869.93      9.08 o
  -4   1   5      651.77      678.30      6.71 o
  -3   1   5       85.79       76.95      1.13 o
  -2   1   5     1284.69     1308.89     12.65 o
  -1   1   5     1015.30      994.86      9.14 o
   0   1   5       43.44       48.73      0.82 o
   1   1   5      199.00      190.32      1.98 o
   2   1   5      374.39      373.28      3.71 o
   3   1   5       43.82       47.98      1.01 o
   4   1   5      310.52      314.14      3.26 o
   5   1   5       26.01       22.53      0.76 o
   6   1   5       11.63        8.56      0.47 o
   7   1   5        0.64        1.31      0.43 o
   8   1   5       64.12       72.93      1.46 o
   9   1   5        6.81        6.38      0.85 o
  10   1   5       46.65       52.07      2.54 o
  11   1   5       32.81       35.25      2.56 o
  12   1   5       90.42      102.17      2.84 o
  13   1   5        0.14       -0.11      1.01 o
 -15   2   5        1.71        0.77      1.45 o
 -14   2   5        3.09        3.67      0.88 o
 -13   2   5       21.51       19.33      1.05 o
 -12   2   5        2.34        2.52      0.73 o
 -11   2   5      207.16      192.94      4.05 o
 -10   2   5       18.91       19.00      1.53 o
  -9   2   5        8.72       10.28      0.57 o
  -8   2   5       48.98       51.63      1.06 o
  -7   2   5        0.18       -0.09      0.36 o
  -6   2   5       22.96       22.05      1.02 o
  -5   2   5      128.70      135.12      2.06 o
  -4   2   5        1.24        1.65      0.28 o
  -3   2   5       22.80       27.92      0.67 o
  -2   2   5      152.81      152.04      1.86 o
  -1   2   5      262.60      242.01      2.42 o
   0   2   5      367.45      374.17      3.96 o
   1   2   5     2111.26     2112.72     21.58 o
   2   2   5        5.28        4.14      0.41 o
   3   2   5      388.72      398.98      4.25 o
   4   2   5       68.50       73.69      1.22 o
   5   2   5      310.55      332.45      3.68 o
   6   2   5        5.48        4.92      0.49 o
   7   2   5        2.74        3.16      0.53 o
   8   2   5      119.56      123.41      2.30 o
   9   2   5       16.04       18.23      1.01 o
  10   2   5       11.61       12.05      1.17 o
  11   2   5       67.74       68.51      2.67 o
  12   2   5       35.09       35.21      2.15 o
  13   2   5        6.89        6.62      1.43 o
 -15   3   5        0.24        0.07      1.49 o
 -14   3   5        0.07       -1.58      1.33 o
 -13   3   5       12.11       10.85      1.05 o
 -12   3   5       25.67       22.47      1.11 o
 -11   3   5        0.21        0.45      0.48 o
 -10   3   5        2.82        1.21      0.49 o
  -9   3   5       81.52       77.42      1.35 o
  -8   3   5       16.33       19.29      0.87 o
  -7   3   5       34.18       31.83      1.15 o
  -6   3   5      247.90      253.26      3.54 o
  -5   3   5      421.67      378.32      4.56 o
  -4   3   5       88.78       83.09      1.65 o
  -3   3   5      526.38      559.62      6.59 o
  -2   3   5     4045.91     4253.18     46.48 o
  -1   3   5     2010.42     1998.54     22.09 o
   0   3   5     5484.63     5476.35     65.08 o
   1   3   5       34.07       34.93      0.94 o
   2   3   5       18.15       16.30      0.67 o
   3   3   5        5.52        1.92      0.42 o
   4   3   5      124.19      126.62      1.79 o
   5   3   5      319.49      296.18      4.19 o
   6   3   5       12.75       14.77      0.78 o
   7   3   5       14.22       16.29      0.85 o
   8   3   5       37.81       42.18      1.47 o
   9   3   5        1.84        2.12      0.75 o
  10   3   5       45.81       45.83      2.26 o
  11   3   5       35.01       36.25      2.12 o
  12   3   5       10.77       10.80      1.52 o
 -14   4   5        0.54        0.52      1.45 o
 -13   4   5        3.05        1.78      1.94 o
 -12   4   5        0.05       -0.98      1.30 o
 -11   4   5        5.45        6.38      1.44 o
 -10   4   5       30.19       30.22      1.49 o
  -9   4   5      662.55      667.32     11.02 o
  -8   4   5       18.07       14.48      0.90 o
  -7   4   5        0.18        0.17      0.54 o
  -6   4   5       15.59       18.23      1.63 o
  -5   4   5      150.10      144.97      2.84 o
  -4   4   5       67.91       70.43      1.34 o
  -3   4   5       38.72       39.39      0.93 o
  -2   4   5       11.89        7.68      1.37 o
  -1   4   5      113.31      110.97      1.87 o
   0   4   5     1037.56     1007.69     11.57 o
   1   4   5      286.21      297.43      3.98 o
   2   4   5      167.89      176.16      2.69 o
   3   4   5      477.98      481.10      6.02 o
   4   4   5        0.14        1.13      0.42 o
   5   4   5       77.22       77.31      2.23 o
   6   4   5       16.99       21.75      0.97 o
   7   4   5      121.78      113.06      2.36 o
   8   4   5       12.62       11.30      0.96 o
   9   4   5       34.28       38.26      1.78 o
  10   4   5        0.60        0.06      1.15 o
  11   4   5       17.70       18.05      1.71 o
  12   4   5        5.94       10.89      1.81 o
 -14   5   5        0.55        0.94      2.22 o
 -13   5   5        0.14        1.13      1.47 o
 -12   5   5        0.00        1.37      1.30 o
 -11   5   5        4.89        7.10      1.84 o
 -10   5   5        4.61        7.42      1.26 o
  -9   5   5       42.62       35.25      1.61 o
  -8   5   5       93.78       93.29      2.40 o
  -7   5   5        0.20       -0.03      0.70 o
  -6   5   5        4.54        2.52      0.49 o
  -5   5   5       66.29       65.45      1.57 o
  -4   5   5       52.30       52.24      1.62 o
  -3   5   5      114.49      121.72      2.25 o
  -2   5   5       24.15       24.11      1.48 o
  -1   5   5        4.73        5.66      0.67 o
   0   5   5       56.79       56.41      1.55 o
   1   5   5        8.05        8.67      0.77 o
   2   5   5       77.35       69.11      1.75 o
   3   5   5      284.77      273.85      4.26 o
   4   5   5        7.11        5.21      0.78 o
   5   5   5       53.09       57.29      1.43 o
   6   5   5       71.11       62.85      1.80 o
   7   5   5        8.95        7.05      0.89 o
   8   5   5        1.55        1.88      0.99 o
   9   5   5       12.61       10.25      1.24 o
  10   5   5        8.21        7.91      1.49 o
  11   5   5        9.70       11.44      1.92 o
 -13   6   5        4.25        5.38      2.61 o
 -12   6   5        0.27       -0.33      1.16 o
 -11   6   5       13.79       13.49      1.40 o
 -10   6   5       29.64       28.46      3.03 o
  -9   6   5      117.39      125.34      4.19 o
  -8   6   5      111.56      112.35      3.35 o
  -7   6   5      110.16      111.82      3.23 o
  -6   6   5      136.65      135.17      3.64 o
  -5   6   5        2.86        0.49      0.74 o
  -4   6   5       42.24       43.57      1.38 o
  -3   6   5       86.44       89.57      2.00 o
  -2   6   5       77.62       78.21      2.04 o
  -1   6   5       68.17       59.71      1.67 o
   0   6   5       80.64       76.28      1.92 o
   1   6   5       20.19       19.43      1.15 o
   2   6   5      235.29      242.16      6.61 o
   3   6   5      606.88      595.26      8.25 o
   4   6   5      106.57      102.48      2.41 o
   5   6   5       12.41       17.42      1.17 o
   6   6   5      106.62      109.56      2.63 o
   7   6   5      128.11      121.45      3.21 o
   8   6   5        5.64        5.60      1.21 o
   9   6   5       26.19       26.28      1.75 o
  10   6   5        8.15       10.94      2.58 o
 -11   7   5        0.11       -0.98      1.18 o
 -10   7   5        3.38        2.07      1.25 o
  -9   7   5       15.61       16.06      1.52 o
  -8   7   5       16.04       15.99      1.70 o
  -7   7   5       19.09       16.62      1.66 o
  -6   7   5        8.24        8.09      2.40 o
  -5   7   5        5.76        6.16      0.99 o
  -4   7   5      143.82      143.47      2.72 o
  -3   7   5        2.94        3.44      0.86 o
  -2   7   5       14.25       11.85      1.01 o
  -1   7   5      284.29      296.58      6.44 o
   0   7   5      213.44      212.57      3.76 o
   1   7   5        0.40       -0.28      0.88 o
   2   7   5       26.09       25.96      2.01 o
   3   7   5        0.46       -1.19      0.79 o
   4   7   5       10.26       11.94      1.53 o
   5   7   5        3.23        0.58      1.01 o
   6   7   5        9.13        7.28      1.23 o
   7   7   5       25.65       23.35      1.70 o
   8   7   5        5.46        3.46      1.52 o
   9   7   5        0.72        0.35      1.32 o
 -10   8   5       18.80       21.10      1.95 o
  -9   8   5       12.76       16.73      1.61 o
  -8   8   5        1.43        1.07      1.17 o
  -7   8   5        7.61        8.59      1.55 o
  -6   8   5       11.36        7.59      1.55 o
  -5   8   5        4.65        5.08      1.37 o
  -4   8   5        2.55        3.90      0.84 o
  -3   8   5        9.24        8.84      0.99 o
  -2   8   5        0.88       -0.53      0.77 o
  -1   8   5       34.78       36.85      1.64 o
   0   8   5       64.84       63.57      2.05 o
   1   8   5       16.47       15.63      1.28 o
   2   8   5        0.31       -0.06      0.87 o
   3   8   5       10.54       10.12      1.30 o
   4   8   5        1.16       -0.27      1.03 o
   5   8   5        7.46        6.54      1.96 o
   6   8   5        0.01        0.16      1.09 o
   7   8   5        3.93        3.64      1.28 o
  -7   9   5        5.58        3.52      1.52 o
  -6   9   5        0.29       -0.45      1.31 o
  -5   9   5        2.56        1.37      1.35 o
  -4   9   5        3.61        1.61      1.36 o
  -3   9   5        6.07        2.17      1.39 o
  -2   9   5        3.78        2.93      0.95 o
  -1   9   5        1.55        0.35      0.90 o
   0   9   5        1.46        0.37      1.08 o
   1   9   5        0.21       -0.47      0.88 o
   2   9   5        8.20        8.96      1.67 o
   3   9   5        0.13       -0.60      1.11 o
   4   9   5       18.55       18.73      1.90 o
   5   9   5        3.28        1.99      1.34 o
  -3  10   5        0.08       -1.49      1.31 o
  -2  10   5        2.10       -0.40      1.40 o
  -1  10   5        0.02        1.06      1.22 o
   0  10   5        0.75       -1.57      1.35 o
 -16   0   6        8.78       14.04      2.28 o
 -14   0   6        7.35        8.88      1.94 o
 -12   0   6      130.96      115.68      4.72 o
 -10   0   6       38.97       36.37      1.76 o
  -8   0   6       81.16       86.76      2.57 o
  -6   0   6     1504.63     1581.80     21.50 o
  -4   0   6       90.87       90.16      2.52 o
  -2   0   6      756.28      808.90     11.34 o
   0   0   6        1.91        2.31      0.44 o
   2   0   6       14.31       12.81      0.87 o
   4   0   6      380.91      381.59      5.43 o
   6   0   6      173.58      177.24      3.27 o
   8   0   6        5.90        1.29      1.25 o
  10   0   6       34.73       35.70      4.75 o
  12   0   6        2.42        0.19      1.39 o
 -15   1   6       20.93       20.63      1.49 o
 -14   1   6        3.19        3.67      0.80 o
 -13   1   6        2.70        1.61      0.80 o
 -12   1   6       18.96       15.97      1.31 o
 -11   1   6        2.58        2.54      0.63 o
 -10   1   6       16.86       17.54      1.05 o
  -9   1   6        7.31        5.24      0.37 o
  -8   1   6       37.36       36.19      1.01 o
  -7   1   6      170.26      182.50      2.74 o
  -6   1   6      611.41      645.44      7.84 o
  -5   1   6      380.24      377.29      4.22 o
  -4   1   6      978.18     1035.86     10.83 o
  -3   1   6      160.81      172.96      2.45 o
  -2   1   6      340.94      363.17      4.13 o
  -1   1   6        1.76        2.20      0.38 o
   0   1   6      951.09      924.52     10.54 o
   1   1   6      282.81      310.65      3.65 o
   2   1   6      230.10      258.00      2.95 o
   3   1   6       14.02       20.52      0.84 o
   4   1   6      129.87      132.36      1.82 o
   5   1   6       38.78       38.34      1.05 o
   6   1   6       20.72       22.95      0.78 o
   7   1   6      254.10      254.73      3.94 o
   8   1   6       11.28       11.05      0.81 o
   9   1   6       21.84       19.29      1.31 o
  10   1   6       14.84       12.82      1.24 o
  11   1   6       61.85       65.31      2.34 o
  12   1   6        5.08        3.09      1.79 o
 -15   2   6        0.16        0.21      1.35 o
 -14   2   6        8.68        8.19      1.13 o
 -13   2   6        2.95        4.98      1.00 o
 -12   2   6        0.12       -0.11      0.69 o
 -11   2   6        1.61        1.95      0.80 o
 -10   2   6        3.63        4.24      0.55 o
  -9   2   6       70.27       64.61      1.35 o
  -8   2   6       14.06       16.75      0.80 o
  -7   2   6      140.81      163.43      2.83 o
  -6   2   6      119.05      107.74      1.56 o
  -5   2   6       52.33       54.38      1.06 o
  -4   2   6       42.18       58.99      1.28 o
  -3   2   6      390.49      360.96      4.45 o
  -2   2   6      300.80      322.56      4.06 o
  -1   2   6       13.48       15.98      0.84 o
   0   2   6     1767.33     1927.47     21.35 o
   1   2   6      434.96      468.07      5.27 o
   2   2   6      333.15      366.50      4.28 o
   3   2   6      328.33      313.41      3.76 o
   4   2   6      414.85      370.86      4.09 o
   5   2   6        6.72        9.23      0.56 o
   6   2   6      208.44      207.11      3.07 o
   7   2   6       13.84       15.93      0.87 o
   8   2   6      154.61      153.99      2.86 o
   9   2   6        8.77        8.80      1.29 o
  10   2   6      190.21      189.20      4.73 o
  11   2   6       35.24       40.87      2.30 o
  12   2   6        4.51        1.54      1.28 o
 -15   3   6        0.82        0.94      1.51 o
 -14   3   6        1.21        0.22      1.89 o
 -13   3   6       61.63       56.87      2.24 o
 -12   3   6       69.84       78.06      2.10 o
 -11   3   6      204.33      205.57      3.46 o
 -10   3   6       16.95       17.90      0.92 o
  -9   3   6        0.20        0.70      0.83 o
  -8   3   6       55.98       63.37      1.62 o
  -7   3   6        1.00        1.33      0.59 o
  -6   3   6      149.72      169.29      2.33 o
  -5   3   6       56.87       69.73      1.31 o
  -4   3   6       15.18       15.39      0.80 o
  -3   3   6      130.88      145.71      2.50 o
  -2   3   6      105.48      127.44      2.24 o
  -1   3   6      527.80      541.35      6.50 o
   0   3   6      510.19      580.40      6.95 o
   1   3   6     1517.12     1375.09     15.53 o
   2   3   6     1246.21     1285.60     14.60 o
   3   3   6       21.41       18.27      0.85 o
   4   3   6       71.66       73.04      1.43 o
   5   3   6        2.22        1.92      0.47 o
   6   3   6       42.33       41.90      1.44 o
   7   3   6        2.88        2.63      0.63 o
   8   3   6       41.82       35.01      1.63 o
   9   3   6       14.77       11.94      1.02 o
  10   3   6       41.55       44.16      2.56 o
  11   3   6       10.58       11.36      1.57 o
  12   3   6        0.57        1.09      1.32 o
 -14   4   6        0.59        0.78      2.00 o
 -13   4   6       12.42       13.89      1.32 o
 -12   4   6      150.30      146.86      4.15 o
 -11   4   6      156.74      151.91      3.51 o
 -10   4   6       12.42       14.62      1.07 o
  -9   4   6        1.33        0.36      0.76 o
  -8   4   6       15.98       18.01      1.96 o
  -7   4   6      115.62      112.45      2.00 o
  -6   4   6      199.38      203.04      2.77 o
  -5   4   6       13.80       12.89      0.64 o
  -4   4   6      165.87      177.97      2.59 o
  -3   4   6      317.80      330.82      4.70 o
  -2   4   6        1.04        1.12      0.46 o
  -1   4   6      251.99      235.34      3.29 o
   0   4   6       38.36       37.65      1.16 o
   1   4   6      632.04      629.17      7.62 o
   2   4   6      794.71      850.30     10.03 o
   3   4   6       15.54       13.75      0.90 o
   4   4   6        0.24       -0.03      0.51 o
   5   4   6       18.57       15.55      0.83 o
   6   4   6        0.57       -0.56      0.63 o
   7   4   6       10.55       10.80      0.95 o
   8   4   6       74.53       67.61      1.98 o
   9   4   6        0.13        0.45      0.93 o
  10   4   6       12.16       11.80      1.60 o
  11   4   6        4.28        4.37      1.86 o
 -13   5   6        8.56       10.05      2.78 o
 -12   5   6        5.48        7.27      1.30 o
 -11   5   6       68.53       77.91      2.51 o
 -10   5   6      118.77      123.25      2.86 o
  -9   5   6        9.12       13.02      3.19 o
  -8   5   6      573.65      568.97      8.72 o
  -7   5   6       54.28       59.53      3.15 o
  -6   5   6      174.30      161.40      3.24 o
  -5   5   6        3.83        3.73      0.72 o
  -4   5   6      107.21      108.68      2.26 o
  -3   5   6      100.12       99.97      1.91 o
  -2   5   6      379.18      364.19      5.31 o
  -1   5   6        0.09       -0.50      0.51 o
   0   5   6        5.37        5.36      0.67 o
   1   5   6       11.96       10.32      0.79 o
   2   5   6      225.58      219.61      3.36 o
   3   5   6       28.67       26.24      1.28 o
   4   5   6      176.31      171.40      3.14 o
   5   5   6        9.48        7.13      0.75 o
   6   5   6       16.76       10.05      0.97 o
   7   5   6        0.02       -1.17      0.92 o
   8   5   6       76.40       74.17      2.47 o
   9   5   6        4.53        6.08      1.19 o
  10   5   6        7.88       11.17      1.89 o
 -13   6   6        3.95        6.94      2.66 o
 -12   6   6        1.67        0.99      1.31 o
 -11   6   6        0.18        1.14      1.04 o
 -10   6   6        7.41        4.00      1.07 o
  -9   6   6        0.04       -1.50      1.22 o
  -8   6   6      195.58      190.65      5.36 o
  -7   6   6        5.91        4.70      1.26 o
  -6   6   6        9.88        8.56      1.00 o
  -5   6   6        8.07        4.12      1.13 o
  -4   6   6       85.68       78.19      3.99 o
  -3   6   6        2.61        0.90      0.67 o
  -2   6   6        6.64        7.24      1.00 o
  -1   6   6       17.24       14.42      1.04 o
   0   6   6       46.66       38.97      1.57 o
   1   6   6      266.23      258.59      4.29 o
   2   6   6        1.05       -0.10      0.94 o
   3   6   6      115.94      116.66      2.68 o
   4   6   6        0.44       -1.27      0.85 o
   5   6   6        1.12       -0.06      0.83 o
   6   6   6       22.82       24.68      1.89 o
   7   6   6        3.46        2.90      1.15 o
   8   6   6        0.59        0.89      1.13 o
   9   6   6       13.74       17.37      1.61 o
 -11   7   6       53.03       55.42      2.59 o
 -10   7   6        1.19        0.98      1.11 o
  -9   7   6        0.76       -0.97      1.16 o
  -8   7   6       11.34       11.27      1.78 o
  -7   7   6        1.01        2.11      1.26 o
  -6   7   6       30.79       28.12      1.93 o
  -5   7   6        1.28        1.59      0.92 o
  -4   7   6       78.40       78.26      3.22 o
  -3   7   6        4.26        4.52      0.95 o
  -2   7   6       22.79       20.24      1.24 o
  -1   7   6       27.59       29.99      1.59 o
   0   7   6        0.07       -1.21      0.81 o
   1   7   6       25.70       23.25      1.38 o
   2   7   6        0.12       -1.23      0.82 o
   3   7   6        0.65        0.29      0.83 o
   4   7   6       57.15       58.75      4.30 o
   5   7   6        0.13       -1.47      0.98 o
   6   7   6        0.00       -1.54      1.03 o
   7   7   6        1.58        1.32      1.16 o
   8   7   6        0.50        1.72      1.39 o
 -10   8   6        0.20       -0.33      1.13 o
  -9   8   6        0.79        0.27      1.14 o
  -8   8   6       16.28       20.82      1.92 o
  -7   8   6        0.58       -1.27      1.19 o
  -6   8   6        0.68        1.42      1.26 o
  -5   8   6       14.40       12.09      1.60 o
  -4   8   6       40.44       45.34      1.68 o
  -3   8   6       23.09       21.89      1.39 o
  -2   8   6       12.30       15.01      1.20 o
  -1   8   6       10.25        9.98      1.09 o
   0   8   6        0.42       -1.26      0.84 o
   1   8   6        0.52       -0.02      0.85 o
   2   8   6        2.38        2.65      0.95 o
   3   8   6        6.49        6.42      1.26 o
   4   8   6        0.40       -0.95      1.07 o
   5   8   6        2.17       -0.88      1.09 o
   6   8   6        0.21       -0.61      1.14 o
  -7   9   6        2.34       -0.78      1.38 o
  -6   9   6        0.54        1.11      1.41 o
  -5   9   6        1.43        0.53      1.36 o
  -4   9   6        0.28       -0.64      1.26 o
  -3   9   6        1.11       -0.02      1.29 o
  -2   9   6        0.45       -0.62      1.00 o
  -1   9   6        0.20       -0.55      0.90 o
   0   9   6        2.38        1.54      0.97 o
   1   9   6        0.39        0.23      0.92 o
   2   9   6        3.68        1.90      1.17 o
   3   9   6        1.63        1.45      1.15 o
   4   9   6        4.19        3.69      1.32 o
 -15   0   7       18.07       15.62      1.71 o
 -13   0   7       37.50       40.30      2.94 o
 -11   0   7       19.60       25.06      1.94 o
  -9   0   7       79.88       83.53      4.63 o
  -7   0   7      149.32      159.60      5.01 o
  -5   0   7      181.77      185.37      3.64 o
  -3   0   7        1.73        3.53      0.63 o
  -1   0   7       87.48       88.84      2.70 o
   1   0   7      109.16      107.60      2.54 o
   3   0   7      436.79      400.38      7.23 o
   5   0   7      232.31      256.67      4.39 o
   7   0   7        4.94        6.33      0.90 o
   9   0   7        0.99        0.96      2.36 o
  11   0   7        0.59       -1.54      1.53 o
 -15   1   7        7.96       10.48      1.23 o
 -14   1   7        1.03        1.68      1.30 o
 -13   1   7       38.68       33.30      1.95 o
 -12   1   7        0.75        1.25      0.92 o
 -11   1   7       23.78       23.81      1.83 o
 -10   1   7       60.88       61.88      1.67 o
  -9   1   7       14.02       17.13      0.80 o
  -8   1   7        8.59       11.51      0.73 o
  -7   1   7      272.07      268.91      3.45 o
  -6   1   7      288.77      317.85      4.45 o
  -5   1   7       59.65       57.25      1.22 o
  -4   1   7      392.99      447.51      5.96 o
  -3   1   7      624.79      665.37      8.56 o
  -2   1   7      542.86      566.41      8.27 o
  -1   1   7     1556.73     1572.38     19.27 o
   0   1   7        3.31        6.39      0.62 o
   1   1   7       35.18       43.67      1.11 o
   2   1   7      108.62      109.89      1.74 o
   3   1   7      107.33      107.34      1.74 o
   4   1   7      463.44      468.28      5.39 o
   5   1   7       64.94       64.83      1.37 o
   6   1   7       22.26       23.66      1.09 o
   7   1   7        5.00        4.32      0.61 o
   8   1   7       10.77        9.46      0.99 o
   9   1   7        2.84        3.89      1.16 o
  10   1   7        2.68        3.11      1.77 o
  11   1   7       13.46       16.54      1.73 o
  12   1   7        3.19        2.36      1.35 o
 -15   2   7        0.19       -2.33      1.78 o
 -14   2   7       13.25       10.94      1.32 o
 -13   2   7        0.21        0.76      0.74 o
 -12   2   7       20.94       16.23      1.38 o
 -11   2   7       41.44       23.93      6.13 o
 -10   2   7        2.38        1.89      0.58 o
  -9   2   7       12.02       13.24      1.32 o
  -8   2   7        1.20        1.00      0.52 o
  -7   2   7       21.85       31.58      1.25 o
  -6   2   7      151.05      147.94      2.26 o
  -5   2   7        6.95        8.03      0.60 o
  -4   2   7       72.18       68.34      1.70 o
  -3   2   7      561.49      621.98      7.36 o
  -2   2   7      259.23      274.63      3.99 o
  -1   2   7      806.16      887.18     11.24 o
   0   2   7        5.99        8.09      0.69 o
   1   2   7      404.52      395.50      5.00 o
   2   2   7      141.91      166.62      2.54 o
   3   2   7      143.24      139.74      2.10 o
   4   2   7        0.06       -0.06      0.43 o
   5   2   7      122.18      122.76      2.14 o
   6   2   7      223.78      242.73      4.01 o
   7   2   7       88.70       92.24      1.79 o
   8   2   7       12.46       14.50      1.16 o
   9   2   7       10.91       10.28      1.39 o
  10   2   7       47.36       47.87      3.07 o
  11   2   7        9.96        9.85      1.57 o
 -15   3   7        1.35        0.61      1.94 o
 -14   3   7        0.12       -0.20      0.91 o
 -13   3   7        3.73        6.22      2.08 o
 -12   3   7        0.01       -0.40      1.03 o
 -11   3   7        0.67       -0.63      1.16 o
 -10   3   7       26.62       27.18      1.45 o
  -9   3   7       53.34       55.76      1.62 o
  -8   3   7        1.11        0.54      0.58 o
  -7   3   7        8.17       11.49      0.84 o
  -6   3   7       40.91       41.78      1.06 o
  -5   3   7      882.05      899.84     10.36 o
  -4   3   7       61.87       51.08      1.21 o
  -3   3   7        9.98        6.81      1.28 o
  -2   3   7       95.00       72.21      2.05 o
  -1   3   7     2344.99     2416.76     26.74 o
   0   3   7      272.34      240.14      3.37 o
   1   3   7        2.04        2.22      0.54 o
   2   3   7        5.21        8.62      0.78 o
   3   3   7       59.89       68.25      1.42 o
   4   3   7      105.91      112.93      1.92 o
   5   3   7       64.24       66.49      1.54 o
   6   3   7        1.82        1.95      0.56 o
   7   3   7        0.98        0.33      0.68 o
   8   3   7        0.80        0.82      0.74 o
   9   3   7       21.93       21.17      1.76 o
  10   3   7       24.92       22.84      1.90 o
  11   3   7       45.81       52.97      6.70 o
 -14   4   7        2.66        3.89      2.28 o
 -13   4   7       28.60       31.51      2.00 o
 -12   4   7       18.13       18.78      1.64 o
 -11   4   7       19.28       17.69      1.35 o
 -10   4   7       76.26       90.02      4.28 o
  -9   4   7      823.14      819.37     10.47 o
  -8   4   7      202.14      201.75      3.39 o
  -7   4   7        0.13        0.31      0.53 o
  -6   4   7       61.12       57.02      1.31 o
  -5   4   7      243.19      248.11      3.74 o
  -4   4   7        4.33        3.68      0.59 o
  -3   4   7       74.69       93.17      2.57 o
  -2   4   7        3.86        8.97      0.70 o
  -1   4   7      990.74     1022.13     11.85 o
   0   4   7       71.68       78.24      1.67 o
   1   4   7        4.64        4.80      0.68 o
   2   4   7      228.90      219.01      3.31 o
   3   4   7       98.73       97.91      2.02 o
   4   4   7      143.95      143.14      2.48 o
   5   4   7       39.69       36.66      1.28 o
   6   4   7        0.44       -0.21      0.70 o
   7   4   7       17.48       13.67      1.10 o
   8   4   7       27.82       30.00      1.46 o
   9   4   7       14.81       13.73      1.64 o
  10   4   7        2.76        3.08      1.40 o
 -13   5   7        5.17        5.41      2.03 o
 -12   5   7        0.33       -0.20      2.25 o
 -11   5   7        7.21        6.18      1.04 o
 -10   5   7       12.21       14.04      1.46 o
  -9   5   7      146.99      148.08      7.49 o
  -8   5   7        8.15        6.99      1.32 o
  -7   5   7       12.70       12.34      1.18 o
  -6   5   7       30.54       30.51      1.12 o
  -5   5   7       22.30       18.97      1.23 o
  -4   5   7      128.53      115.68      2.29 o
  -3   5   7        0.06        1.06      0.61 o
  -2   5   7       25.20       22.67      1.00 o
  -1   5   7        6.62        7.07      0.74 o
   0   5   7       14.60       12.05      1.05 o
   1   5   7      642.00      644.38      7.99 o
   2   5   7        2.07        2.62      0.89 o
   3   5   7      201.61      187.37      3.53 o
   4   5   7      104.83       96.96      2.09 o
   5   5   7       26.13       22.19      1.09 o
   6   5   7       86.12       82.63      2.22 o
   7   5   7        2.07        2.63      1.07 o
   8   5   7        1.22        2.03      1.08 o
   9   5   7        5.56        6.54      1.46 o
  10   5   7        1.01        1.36      1.70 o
 -12   6   7       27.33       26.53      2.18 o
 -11   6   7       31.06       31.91      1.71 o
 -10   6   7        0.76       -0.40      1.72 o
  -9   6   7       56.14       52.84      4.03 o
  -8   6   7       79.05       82.15      2.95 o
  -7   6   7        0.77       -0.29      1.30 o
  -6   6   7       13.19       11.45      1.07 o
  -5   6   7       19.39       16.67      1.23 o
  -4   6   7        0.35       -1.05      0.80 o
  -3   6   7       18.31       21.96      1.18 o
  -2   6   7        0.61        0.03      0.72 o
  -1   6   7      246.21      245.74      4.12 o
   0   6   7        2.66        2.68      0.91 o
   1   6   7        0.02       -1.30      0.86 o
   2   6   7        4.44        2.90      0.98 o
   3   6   7      454.53      470.34      7.15 o
   4   6   7      187.37      205.34      3.74 o
   5   6   7        1.08        2.49      0.91 o
   6   6   7      122.25      127.26      3.33 o
   7   6   7      141.46      135.84      3.72 o
   8   6   7       20.17       25.66      1.83 o
   9   6   7        3.43        5.15      1.95 o
 -11   7   7        6.80        5.87      1.29 o
 -10   7   7        0.37       -0.41      1.05 o
  -9   7   7       31.32       29.12      2.89 o
  -8   7   7       30.03       28.29      3.04 o
  -7   7   7       16.06       15.70      1.64 o
  -6   7   7       32.49       32.28      2.07 o
  -5   7   7        1.87        2.13      0.95 o
  -4   7   7       35.23       31.52      1.68 o
  -3   7   7        5.47        3.06      0.83 o
  -2   7   7       89.08       95.60      2.36 o
  -1   7   7       15.35       14.82      1.20 o
   0   7   7       52.41       55.85      1.95 o
   1   7   7        7.27        3.65      0.95 o
   2   7   7        2.68        2.53      0.92 o
   3   7   7        5.38        2.26      1.13 o
   4   7   7        0.16       -0.51      1.00 o
   5   7   7        0.37       -0.47      1.07 o
   6   7   7        1.58        1.57      1.14 o
   7   7   7        4.45        6.05      1.40 o
  -9   8   7        1.18        0.01      1.34 o
  -8   8   7        5.10        5.55      1.50 o
  -7   8   7        6.51        4.99      1.44 o
  -6   8   7       11.22        9.04      1.56 o
  -5   8   7        1.31        1.86      1.25 o
  -4   8   7       10.18        6.49      1.57 o
  -3   8   7        3.86        1.29      1.11 o
  -2   8   7       12.74       12.42      1.16 o
  -1   8   7        2.43        1.89      0.99 o
   0   8   7       10.08        9.03      1.11 o
   1   8   7        0.08        0.09      0.88 o
   2   8   7        0.17       -0.13      0.89 o
   3   8   7        0.32       -0.25      1.07 o
   4   8   7        0.33       -0.28      1.09 o
   5   8   7        3.19        1.03      1.23 o
   6   8   7        0.21        1.56      1.50 o
  -7   9   7        0.50        0.98      1.41 o
  -6   9   7        1.49        1.70      1.42 o
  -5   9   7        7.37        6.86      1.59 o
  -4   9   7        1.31        1.66      1.45 o
  -3   9   7        9.29       10.80      1.73 o
  -2   9   7        5.80        5.94      1.29 o
  -1   9   7        0.50       -1.34      0.90 o
   0   9   7        0.39       -0.18      0.95 o
   1   9   7        0.02       -1.05      1.28 o
   2   9   7        0.02       -0.13      1.15 o
   3   9   7        0.35        0.45      1.21 o
 -14   0   8       27.30       20.59      2.50 o
 -12   0   8        6.61        2.28      1.50 o
 -10   0   8       87.46       81.52      2.88 o
  -8   0   8      172.29      177.97      7.96 o
  -6   0   8      272.84      256.13      4.84 o
  -4   0   8       28.77       33.48      1.74 o
  -2   0   8      373.79      342.99      7.63 o
   0   0   8      252.86      252.50      4.88 o
   2   0   8       26.89       23.75      1.29 o
   4   0   8        0.03        0.28      0.86 o
   6   0   8       74.47       76.51      2.85 o
   8   0   8        7.99        9.70      3.03 o
  10   0   8        0.89       -0.27      1.42 o
 -15   1   8        0.32        0.62      1.13 o
 -14   1   8        0.03        0.23      1.04 o
 -13   1   8       68.24       63.62      2.62 o
 -12   1   8       49.15       38.82      2.50 o
 -11   1   8       10.12        8.33      1.17 o
 -10   1   8        6.49        6.99      0.89 o
  -9   1   8      260.61      277.62      8.07 o
  -8   1   8        2.05        1.30      0.33 o
  -7   1   8      108.33      113.72      2.72 o
  -6   1   8      224.69      234.92      3.50 o
  -5   1   8      122.42      141.65      2.40 o
  -4   1   8      645.73      605.45      8.86 o
  -3   1   8       63.76       66.33      1.72 o
  -2   1   8       60.71       73.79      1.63 o
  -1   1   8      159.39      159.08      2.65 o
   0   1   8       30.85       37.78      1.18 o
   1   1   8      533.99      568.98      6.90 o
   2   1   8       88.27       84.06      1.66 o
   3   1   8        0.11       -0.08      0.54 o
   4   1   8      204.99      211.55      2.92 o
   5   1   8       35.71       35.93      1.56 o
   6   1   8        0.90        0.23      0.59 o
   7   1   8        0.80        0.20      0.61 o
   8   1   8        1.71        1.02      0.82 o
   9   1   8       49.29       50.27      2.82 o
  10   1   8        0.75       -0.41      1.21 o
  11   1   8        1.76        1.47      1.31 o
 -15   2   8        0.01        0.96      1.15 o
 -14   2   8       13.79       12.81      1.47 o
 -13   2   8       10.94       12.85      1.40 o
 -12   2   8       15.20       19.41      1.64 o
 -11   2   8        1.05        0.04      0.63 o
 -10   2   8        2.46        2.84      1.13 o
  -9   2   8        3.81        4.49      0.70 o
  -8   2   8       75.92       75.01      2.89 o
  -7   2   8       59.56       56.54      1.37 o
  -6   2   8      538.72      556.68      7.36 o
  -5   2   8      417.91      424.69      5.82 o
  -4   2   8       30.16       45.02      2.03 o
  -3   2   8      207.50      229.88      4.01 o
  -2   2   8      246.59      272.14      4.03 o
  -1   2   8      277.54      299.02      4.39 o
   0   2   8       93.06       93.46      1.94 o
   1   2   8        2.04        3.03      0.55 o
   2   2   8        6.28        7.17      0.74 o
   3   2   8       48.46       50.43      1.26 o
   4   2   8        0.00       -0.20      0.52 o
   5   2   8       14.96       14.44      0.88 o
   6   2   8       22.98       24.01      1.05 o
   7   2   8        1.28        1.46      1.04 o
   8   2   8       26.13       25.91      1.49 o
   9   2   8       18.78       17.96      1.73 o
  10   2   8       16.05       15.02      1.73 o
  11   2   8        9.16        9.12      1.63 o
 -15   3   8        2.02        5.50      2.33 o
 -14   3   8        2.23        2.33      1.16 o
 -13   3   8        9.33       12.53      1.44 o
 -12   3   8        0.43        0.39      0.98 o
 -11   3   8       14.11       16.76      1.17 o
 -10   3   8       31.93       35.01      1.65 o
  -9   3   8      162.10      171.20      3.24 o
  -8   3   8        8.33       11.93      1.15 o
  -7   3   8      441.92      428.34      6.69 o
  -6   3   8      217.85      201.47      2.89 o
  -5   3   8      110.97      113.18      2.14 o
  -4   3   8       40.02       48.13      1.66 o
  -3   3   8      153.65      141.51      2.50 o
  -2   3   8       64.80       67.75      1.65 o
  -1   3   8        6.97        6.95      0.91 o
   0   3   8       83.14       90.88      1.82 o
   1   3   8      332.06      347.82      4.64 o
   2   3   8       11.01       10.19      0.85 o
   3   3   8       22.17       19.70      0.97 o
   4   3   8        4.18        4.91      0.70 o
   5   3   8        4.30        5.54      0.72 o
   6   3   8       84.41       78.56      1.79 o
   7   3   8       35.08       37.47      1.74 o
   8   3   8        0.23        0.46      0.91 o
   9   3   8       34.47       35.71      2.60 o
  10   3   8       39.25       32.70      2.86 o
 -14   4   8       18.64       18.58      1.71 o
 -13   4   8        0.34        2.51      1.55 o
 -12   4   8       80.97       85.53      3.24 o
 -11   4   8       35.25       47.33      1.80 o
 -10   4   8        4.37        1.54      0.73 o
  -9   4   8        0.05        0.01      1.91 o
  -8   4   8       17.88       21.46      1.03 o
  -7   4   8      558.26      535.21      7.25 o
  -6   4   8       60.33       62.86      2.21 o
  -5   4   8      300.83      285.00      4.26 o
  -4   4   8      123.85      120.81      2.32 o
  -3   4   8      106.64      103.16      2.15 o
  -2   4   8      370.31      347.65      5.10 o
  -1   4   8      467.06      473.86      6.04 o
   0   4   8        2.48        4.72      0.66 o
   1   4   8      119.76      128.01      2.34 o
   2   4   8      610.57      577.24      7.27 o
   3   4   8        7.19        6.39      0.95 o
   4   4   8       62.64       66.24      2.04 o
   5   4   8       35.09       33.16      1.28 o
   6   4   8        2.94        0.20      0.78 o
   7   4   8        0.21       -1.13      0.91 o
   8   4   8        0.29        0.00      0.98 o
   9   4   8       23.84       23.45      2.02 o
  10   4   8        0.23        0.68      1.64 o
 -13   5   8        2.46        3.55      2.66 o
 -12   5   8        3.37        5.32      1.92 o
 -11   5   8       48.10       64.97      2.25 o
 -10   5   8      387.11      402.67      7.83 o
  -9   5   8       25.73       25.56      1.80 o
  -8   5   8      169.19      178.60      4.58 o
  -7   5   8      259.19      250.37      4.42 o
  -6   5   8        1.80        3.00      0.67 o
  -5   5   8       54.79       57.89      1.61 o
  -4   5   8      128.56      131.27      2.58 o
  -3   5   8       59.71       52.74      1.73 o
  -2   5   8        7.56        7.20      0.75 o
  -1   5   8        1.05        1.63      0.65 o
   0   5   8      162.92      156.42      2.74 o
   1   5   8      200.90      202.83      3.68 o
   2   5   8      952.77      919.80     12.17 o
   3   5   8      225.06      229.62      4.04 o
   4   5   8        0.52       -0.05      0.75 o
   5   5   8        5.38        4.10      0.94 o
   6   5   8       14.33       14.39      1.19 o
   7   5   8       17.73       19.50      1.57 o
   8   5   8        0.03        0.91      1.11 o
   9   5   8        9.46        6.83      1.85 o
 -12   6   8        1.48        0.50      1.39 o
 -11   6   8        0.89        1.61      1.04 o
 -10   6   8       56.62       59.72      2.61 o
  -9   6   8        8.51        7.30      1.63 o
  -8   6   8       44.36       49.88      2.45 o
  -7   6   8      218.52      227.26      9.89 o
  -6   6   8       12.93       15.09      1.22 o
  -5   6   8       99.11       93.43      2.16 o
  -4   6   8       75.14       76.08      2.00 o
  -3   6   8      196.65      194.23      3.50 o
  -2   6   8        9.34       10.45      1.05 o
  -1   6   8      417.17      405.66      5.53 o
   0   6   8       73.07       72.09      2.71 o
   1   6   8       90.81       96.86      3.18 o
   2   6   8       59.47       53.87      1.94 o
   3   6   8       14.18       18.72      1.30 o
   4   6   8       41.65       40.79      2.40 o
   5   6   8        3.24        3.48      1.21 o
   6   6   8        8.23       12.07      1.43 o
   7   6   8       32.54       33.56      2.01 o
   8   6   8        7.56        8.87      1.67 o
 -11   7   8        7.80        8.21      1.33 o
 -10   7   8        3.76        5.38      1.45 o
  -9   7   8        1.65        0.70      1.41 o
  -8   7   8        9.93        8.26      1.51 o
  -7   7   8       54.00       62.46      2.84 o
  -6   7   8        1.59        1.83      1.23 o
  -5   7   8       27.62       22.49      1.59 o
  -4   7   8        0.04        0.30      0.92 o
  -3   7   8        3.68        4.28      0.90 o
  -2   7   8       11.14        8.19      1.03 o
  -1   7   8        0.57       -0.62      0.82 o
   0   7   8       20.92       15.03      1.21 o
   1   7   8        0.00       -1.21      0.81 o
   2   7   8        0.13       -0.46      0.82 o
   3   7   8        0.15        0.22      1.18 o
   4   7   8       15.02       16.01      2.12 o
   5   7   8       19.18       17.08      1.65 o
   6   7   8        1.58       -0.40      1.19 o
   7   7   8       12.29       14.05      1.91 o
  -9   8   8        0.15        0.21      1.80 o
  -8   8   8        0.01       -1.86      1.24 o
  -7   8   8        4.34        2.25      1.41 o
  -6   8   8       25.75       26.88      2.17 o
  -5   8   8        0.17        1.78      1.35 o
  -4   8   8        7.61        6.45      1.18 o
  -3   8   8        1.61       -0.18      0.84 o
  -2   8   8        5.16        4.82      1.03 o
  -1   8   8        2.32        0.35      0.86 o
   0   8   8        6.87        9.68      1.16 o
   1   8   8        6.82        7.60      1.13 o
   2   8   8        0.11        0.38      1.21 o
   3   8   8        8.70        6.88      1.34 o
   4   8   8        3.01        1.64      1.25 o
   5   8   8        1.93        2.72      1.37 o
  -6   9   8        0.01        0.21      1.41 o
  -5   9   8        5.37       10.91      1.79 o
  -4   9   8        0.85       -0.05      1.49 o
  -3   9   8        0.72       -1.67      1.26 o
  -2   9   8       10.93        9.66      1.46 o
  -1   9   8        1.90        1.61      1.04 o
   0   9   8        0.18        0.04      1.02 o
   1   9   8        4.56        6.12      1.35 o
   2   9   8        1.50        0.91      1.25 o
 -15   0   9        0.05        0.78      1.67 o
 -13   0   9        7.89        3.83      1.72 o
 -11   0   9      128.65      125.28      5.33 o
  -9   0   9       21.77       24.39      1.47 o
  -7   0   9        0.44        0.38      0.76 o
  -5   0   9       36.02       38.18      1.88 o
  -3   0   9       23.35       17.21      1.39 o
  -1   0   9       55.57       42.97      4.05 o
   1   0   9       19.67       13.09      1.08 o
   3   0   9       15.27       13.39      1.16 o
   5   0   9        4.38        3.73      1.11 o
   7   0   9        4.78        3.13      1.21 o
   9   0   9       18.95       21.04      3.11 o
 -15   1   9        6.09        3.90      1.92 o
 -14   1   9        0.02        0.36      1.11 o
 -13   1   9       12.60       14.03      1.54 o
 -12   1   9       37.33       34.65      2.09 o
 -11   1   9        5.92        4.51      1.07 o
 -10   1   9        3.87        2.28      0.62 o
  -9   1   9       14.72       15.77      0.97 o
  -8   1   9       12.19       11.95      0.97 o
  -7   1   9       28.12       26.35      1.19 o
  -6   1   9       41.47       38.37      1.38 o
  -5   1   9        0.94        0.17      0.85 o
  -4   1   9      491.99      503.86      7.63 o
  -3   1   9       42.58       47.83      1.57 o
  -2   1   9      688.37      770.45      9.99 o
  -1   1   9       25.94       32.41      2.17 o
   0   1   9        6.74        4.81      0.65 o
   1   1   9       43.55       46.10      1.29 o
   2   1   9       90.07       88.32      1.78 o
   3   1   9       28.14       27.09      1.09 o
   4   1   9        9.91       12.42      0.92 o
   5   1   9       19.14       18.91      1.09 o
   6   1   9        0.08       -0.13      0.65 o
   7   1   9        0.00       -0.82      0.81 o
   8   1   9        4.26        3.09      1.22 o
   9   1   9        1.88        0.42      1.22 o
  10   1   9       14.90       16.00      1.80 o
 -15   2   9        0.06       -1.45      1.39 o
 -14   2   9        4.02        2.40      1.21 o
 -13   2   9        6.32        7.13      3.08 o
 -12   2   9        1.60        0.63      1.22 o
 -11   2   9        2.82        2.63      1.14 o
 -10   2   9        1.88        1.40      0.75 o
  -9   2   9        1.59        1.96      0.70 o
  -8   2   9        2.76        5.06      0.92 o
  -7   2   9      776.01      773.35     11.20 o
  -6   2   9        9.40        8.98      0.84 o
  -5   2   9       84.26       92.46      2.16 o
  -4   2   9        0.26        0.24      0.51 o
  -3   2   9        8.52        7.83      0.72 o
  -2   2   9      567.84      587.42      7.87 o
  -1   2   9       96.23       93.33      1.99 o
   0   2   9        4.55        3.47      0.66 o
   1   2   9        0.35        0.14      0.54 o
   2   2   9       61.65       58.49      1.49 o
   3   2   9       56.12       66.98      1.65 o
   4   2   9        0.01       -0.05      0.61 o
   5   2   9      268.58      271.22      4.35 o
   6   2   9      115.94      116.16      2.90 o
   7   2   9        0.32       -0.34      0.87 o
   8   2   9        0.93       -1.41      1.13 o
   9   2   9       17.03       18.59      1.85 o
  10   2   9        8.56        8.98      1.65 o
 -15   3   9        1.98        0.78      2.33 o
 -14   3   9        8.49        7.29      1.38 o
 -13   3   9        0.05       -0.13      1.67 o
 -12   3   9       15.91       15.20      2.03 o
 -11   3   9       11.18       12.54      1.41 o
 -10   3   9        2.67       -0.15      0.84 o
  -9   3   9        3.49        2.99      0.99 o
  -8   3   9      123.47      134.32      2.97 o
  -7   3   9       17.12       17.95      0.95 o
  -6   3   9       18.99       18.04      0.96 o
  -5   3   9       84.36       75.79      1.76 o
  -4   3   9       42.50       35.14      1.24 o
  -3   3   9        3.40        3.15      0.64 o
  -2   3   9       14.33       10.73      0.83 o
  -1   3   9        7.58        8.92      0.99 o
   0   3   9      131.06      122.49      2.45 o
   1   3   9       32.23       32.45      1.18 o
   2   3   9      330.57      316.34      5.41 o
   3   3   9        0.07        0.91      0.86 o
   4   3   9       76.88       68.38      1.77 o
   5   3   9        0.80        1.12      0.76 o
   6   3   9        0.84        0.23      0.89 o
   7   3   9       11.09       12.83      1.29 o
   8   3   9        0.25        0.78      1.03 o
   9   3   9        2.56        3.29      1.85 o
  10   3   9        1.62        0.78      1.70 o
 -14   4   9       20.55       21.43      1.94 o
 -13   4   9        1.07        1.64      2.05 o
 -12   4   9        0.16       -0.65      1.80 o
 -11   4   9       34.71       34.33      1.88 o
 -10   4   9       62.31       61.11      2.75 o
  -9   4   9      120.22      114.72      2.63 o
  -8   4   9        5.94        5.07      1.75 o
  -7   4   9       20.45       22.97      1.06 o
  -6   4   9      101.93      103.37      2.22 o
  -5   4   9       91.42       81.64      1.94 o
  -4   4   9       90.90       82.14      1.94 o
  -3   4   9        7.70       10.04      0.85 o
  -2   4   9        1.72        1.38      0.65 o
  -1   4   9       41.81       33.76      1.48 o
   0   4   9        1.12        0.02      0.62 o
   1   4   9      113.56      113.78      2.50 o
   2   4   9        5.96        7.10      1.03 o
   3   4   9      209.91      207.44      3.37 o
   4   4   9      129.00      125.65      2.73 o
   5   4   9       16.52       17.87      1.21 o
   6   4   9       14.05       14.69      1.38 o
   7   4   9        5.18        3.64      1.14 o
   8   4   9        0.02       -0.05      1.03 o
   9   4   9        0.49       -1.02      1.83 o
 -13   5   9       30.43       35.56      2.47 o
 -12   5   9        0.89        1.48      1.34 o
 -11   5   9        8.01       10.20      1.42 o
 -10   5   9      110.40      108.66      3.93 o
  -9   5   9       23.42       21.00      1.70 o
  -8   5   9      146.11      151.58      3.20 o
  -7   5   9       52.48       53.45      1.60 o
  -6   5   9       57.99       64.08      1.74 o
  -5   5   9       13.83       15.79      1.06 o
  -4   5   9      154.75      153.42      2.92 o
  -3   5   9      388.68      387.14      5.76 o
  -2   5   9      250.71      259.15      4.30 o
  -1   5   9       16.77       14.11      1.20 o
   0   5   9      716.57      692.87      9.50 o
   1   5   9      663.09      671.33      9.30 o
   2   5   9       75.17       77.62      2.73 o
   3   5   9       32.17       36.26      2.28 o
   4   5   9      154.22      149.70      3.11 o
   5   5   9        9.56       12.52      1.39 o
   6   5   9        4.83        4.27      1.30 o
   7   5   9        1.42        1.50      1.63 o
   8   5   9       45.14       49.04      2.66 o
 -12   6   9       12.01       10.81      1.87 o
 -11   6   9        2.56        3.53      1.28 o
 -10   6   9        2.23        3.13      1.31 o
  -9   6   9      159.44      178.31      4.64 o
  -8   6   9       28.91       26.09      1.92 o
  -7   6   9       55.12       54.28      2.48 o
  -6   6   9       27.66       26.57      1.27 o
  -5   6   9        0.09        0.24      0.72 o
  -4   6   9        1.83        2.02      0.79 o
  -3   6   9       81.93       81.62      2.17 o
  -2   6   9        0.25       -1.04      0.69 o
  -1   6   9        9.16       10.99      1.13 o
   0   6   9       68.40       60.89      2.01 o
   1   6   9       41.22       41.36      1.84 o
   2   6   9        1.49        3.10      0.96 o
   3   6   9       61.35       62.56      2.11 o
   4   6   9      133.39      133.43      3.80 o
   5   6   9       47.51       48.38      2.28 o
   6   6   9        0.42        1.81      1.19 o
   7   6   9       22.82       19.78      2.04 o
 -11   7   9        2.56        0.11      1.55 o
 -10   7   9        4.14        6.27      2.76 o
  -9   7   9        0.47        1.34      1.29 o
  -8   7   9        1.57        0.28      1.28 o
  -7   7   9        8.12        6.25      1.45 o
  -6   7   9       24.35       23.18      1.95 o
  -5   7   9       12.34       13.44      1.32 o
  -4   7   9       27.88       23.84      1.63 o
  -3   7   9        0.44       -0.43      0.97 o
  -2   7   9        4.39        3.38      0.95 o
  -1   7   9       23.13       21.05      1.38 o
   0   7   9       14.32       12.19      1.19 o
   1   7   9       15.65       19.41      1.39 o
   2   7   9       12.55       13.48      1.28 o
   3   7   9       10.68       10.95      1.45 o
   4   7   9        1.75        3.14      1.23 o
   5   7   9       24.79       32.05      2.03 o
   6   7   9        4.75        3.97      1.89 o
  -8   8   9       40.39       40.93      2.62 o
  -7   8   9       22.14       24.47      2.81 o
  -6   8   9        4.33        5.37      1.49 o
  -5   8   9       17.49       16.35      1.82 o
  -4   8   9       10.27        4.74      1.49 o
  -3   8   9        0.22        0.59      1.04 o
  -2   8   9        1.07        0.39      0.91 o
  -1   8   9        8.54       10.95      1.24 o
   0   8   9        5.50        5.75      1.10 o
   1   8   9        0.47        0.90      0.95 o
   2   8   9        1.63        0.00      1.12 o
   3   8   9        3.35        3.72      1.32 o
   4   8   9        6.21        6.27      1.49 o
  -5   9   9        0.65        1.47      1.63 o
  -4   9   9       11.65       15.94      2.25 o
  -3   9   9        1.15       -0.12      1.45 o
  -2   9   9       11.88       15.91      1.67 o
  -1   9   9       19.74       22.95      1.61 o
   0   9   9       12.96       18.85      1.73 o
 -14   0  10        0.02        0.67      1.67 o
 -12   0  10        4.44        4.77      1.78 o
 -10   0  10       13.15       14.65      2.11 o
  -8   0  10       13.97       14.13      1.58 o
  -6   0  10       87.87       98.66      3.24 o
  -4   0  10       28.11       27.03      1.74 o
  -2   0  10      900.90      981.88     19.98 o
   0   0  10       27.17       33.74      1.67 o
   2   0  10        1.41        1.61      1.08 o
   4   0  10       18.63       16.32      1.68 o
   6   0  10       57.63       61.13      2.83 o
   8   0  10        4.69        3.50      2.28 o
  10   0  10        0.77       -3.33      2.22 o
 -15   1  10        7.18        3.38      1.34 o
 -14   1  10        5.58        3.57      1.31 o
 -13   1  10       21.59       22.40      1.90 o
 -12   1  10       15.57       10.42      1.42 o
 -11   1  10       37.79       34.56      2.89 o
 -10   1  10        0.33        1.06      1.11 o
  -9   1  10        0.11       -0.67      0.66 o
  -8   1  10       19.77       23.84      1.15 o
  -7   1  10       41.15       41.86      1.51 o
  -6   1  10        1.00        0.25      0.63 o
  -5   1  10        9.50        7.34      0.82 o
  -4   1  10       16.04       19.23      1.27 o
  -3   1  10      459.62      468.61      7.31 o
  -2   1  10       34.60       25.57      1.15 o
  -1   1  10      118.21      114.17      2.32 o
   0   1  10      195.47      204.72      3.52 o
   1   1  10        0.97        1.09      0.58 o
   2   1  10       25.25       28.74      1.37 o
   3   1  10      159.10      166.91      3.42 o
   4   1  10       28.60       26.59      1.43 o
   5   1  10       24.72       25.16      1.43 o
   6   1  10        0.09       -0.99      0.81 o
   7   1  10        5.24        4.34      1.17 o
   8   1  10       27.49       31.16      2.57 o
   9   1  10       10.64        7.11      1.86 o
  10   1  10        0.09       -0.12      1.67 o
 -15   2  10        0.34       -0.88      1.19 o
 -14   2  10        3.82        4.97      1.37 o
 -13   2  10        0.29        1.05      1.15 o
 -12   2  10        7.65        9.38      1.37 o
 -11   2  10        7.02        6.56      1.28 o
 -10   2  10        1.85        2.35      0.88 o
  -9   2  10       13.89       13.24      1.42 o
  -8   2  10        0.77        0.51      0.68 o
  -7   2  10       12.76       10.59      0.94 o
  -6   2  10      631.54      623.62      9.37 o
  -5   2  10       13.33       12.78      1.00 o
  -4   2  10      207.22      202.62      3.45 o
  -3   2  10       46.72       44.27      1.56 o
  -2   2  10        0.43       -0.42      0.55 o
  -1   2  10        0.04        0.79      0.62 o
   0   2  10      123.31      109.03      2.32 o
   1   2  10        4.61        2.77      0.72 o
   2   2  10        0.14        0.35      0.73 o
   3   2  10        1.72       -0.17      0.81 o
   4   2  10       33.24       34.68      1.48 o
   5   2  10        5.85        6.99      1.25 o
   6   2  10       26.71       26.08      1.35 o
   7   2  10        0.56       -0.60      0.92 o
   8   2  10        3.01        2.99      1.36 o
   9   2  10        4.11        3.52      1.58 o
 -14   3  10        1.33        1.54      1.24 o
 -13   3  10       19.49       19.61      1.85 o
 -12   3  10        0.81       -0.32      1.17 o
 -11   3  10       20.95       22.74      1.52 o
 -10   3  10      104.73       93.01      2.84 o
  -9   3  10      117.42      109.18      3.13 o
  -8   3  10        2.40        3.22      0.80 o
  -7   3  10      292.48      289.51      4.39 o
  -6   3  10        1.06        1.10      0.68 o
  -5   3  10      110.02      115.42      2.36 o
  -4   3  10        0.17       -0.72      0.65 o
  -3   3  10        6.79        4.64      0.71 o
  -2   3  10        1.46        0.68      0.66 o
  -1   3  10       28.41       28.71      1.28 o
   0   3  10        1.55        1.29      0.68 o
   1   3  10       26.33       23.11      1.37 o
   2   3  10       43.42       45.18      1.68 o
   3   3  10      466.91      448.84      7.11 o
   4   3  10        2.39        1.39      0.89 o
   5   3  10      149.58      146.58      3.18 o
   6   3  10        2.32        0.74      1.00 o
   7   3  10        1.95        0.78      1.10 o
   8   3  10        1.59        0.72      1.31 o
   9   3  10        0.91        0.25      2.66 o
 -14   4  10        1.93        0.28      1.32 o
 -13   4  10        0.00        0.12      1.25 o
 -12   4  10       12.84       10.75      1.65 o
 -11   4  10       23.84       26.24      1.76 o
 -10   4  10        0.64        2.44      1.18 o
  -9   4  10        0.54       -0.75      0.83 o
  -8   4  10      226.91      223.71      4.65 o
  -7   4  10       30.83       29.90      1.28 o
  -6   4  10       83.62       73.59      1.90 o
  -5   4  10       47.42       47.05      1.56 o
  -4   4  10       35.34       32.28      1.36 o
  -3   4  10        7.61        5.57      0.83 o
  -2   4  10        5.11        2.53      0.74 o
  -1   4  10        0.22       -1.01      0.67 o
   0   4  10       42.89       38.74      1.75 o
   1   4  10       19.03       14.90      1.20 o
   2   4  10       18.99       18.72      1.34 o
   3   4  10        2.57        2.46      0.97 o
   4   4  10        0.01       -1.20      0.80 o
   5   4  10        5.64        7.00      1.21 o
   6   4  10       19.12       16.14      1.48 o
   7   4  10        1.35        2.59      1.14 o
   8   4  10        3.20        1.35      1.43 o
 -13   5  10       13.22       14.61      1.95 o
 -12   5  10        2.59        3.31      1.51 o
 -11   5  10       11.06       13.72      1.93 o
 -10   5  10      112.28      119.94      6.89 o
  -9   5  10       47.68       53.11      4.43 o
  -8   5  10        2.04        0.78      1.13 o
  -7   5  10       23.84       23.93      1.20 o
  -6   5  10       12.51       14.03      1.03 o
  -5   5  10      192.84      188.77      4.35 o
  -4   5  10       35.56       32.47      1.44 o
  -3   5  10      163.20      150.97      3.03 o
  -2   5  10       45.64       43.65      1.70 o
  -1   5  10       70.77       66.24      2.31 o
   0   5  10        0.87        1.14      0.91 o
   1   5  10       48.37       40.94      1.76 o
   2   5  10      110.04       98.27      2.53 o
   3   5  10       10.93       11.45      1.51 o
   4   5  10        5.22        4.95      0.99 o
   5   5  10       30.38       31.98      1.93 o
   6   5  10        0.02       -0.71      1.09 o
   7   5  10        2.19        1.13      1.19 o
 -12   6  10       12.16       14.34      2.04 o
 -11   6  10       17.44       19.28      2.09 o
 -10   6  10        0.01        0.58      1.46 o
  -9   6  10        2.00        2.63      1.36 o
  -8   6  10        7.07        5.49      1.40 o
  -7   6  10        0.07        0.91      1.17 o
  -6   6  10       35.94       32.30      2.16 o
  -5   6  10       16.52       13.92      1.09 o
  -4   6  10       42.19       35.95      1.74 o
  -3   6  10       25.37       18.21      1.26 o
  -2   6  10       78.70       69.10      2.41 o
  -1   6  10       26.93       22.67      1.42 o
   0   6  10       34.22       31.87      1.61 o
   1   6  10       23.96       25.16      1.51 o
   2   6  10      281.80      280.28      4.86 o
   3   6  10       68.16       66.14      2.39 o
   4   6  10        9.16        8.02      1.47 o
   5   6  10       15.54       18.66      1.70 o
   6   6  10       25.16       23.69      1.89 o
 -10   7  10       13.46       13.89      1.76 o
  -9   7  10       31.88       36.52      2.37 o
  -8   7  10        3.47        2.71      1.44 o
  -7   7  10        9.77       10.39      1.62 o
  -6   7  10        0.18        0.07      1.22 o
  -5   7  10        0.08       -0.78      1.22 o
  -4   7  10        6.11        3.37      1.12 o
  -3   7  10        0.51        0.75      1.54 o
  -2   7  10       28.63       24.04      1.70 o
  -1   7  10        1.12        0.76      0.94 o
   0   7  10        6.70        4.84      1.07 o
   1   7  10        0.76        0.09      0.93 o
   2   7  10        9.94        8.51      1.21 o
   3   7  10       50.27       45.12      2.56 o
   4   7  10        9.22        8.77      1.59 o
   5   7  10       18.02       22.04      2.19 o
  -8   8  10        1.32        1.94      1.55 o
  -7   8  10        0.48        1.20      1.44 o
  -6   8  10       22.53       22.16      2.10 o
  -5   8  10        4.19        6.48      1.63 o
  -4   8  10        1.71       -1.10      1.49 o
  -3   8  10       13.73       13.43      1.51 o
  -2   8  10       15.67       17.04      2.29 o
  -1   8  10        0.19        1.83      1.04 o
   0   8  10        2.70        0.33      1.05 o
   1   8  10        0.13        0.39      1.15 o
   2   8  10        7.40        6.81      1.47 o
 -15   0  11        0.90        2.83      1.94 o
 -13   0  11       33.14       24.26      2.89 o
 -11   0  11       53.46       47.57      3.61 o
  -9   0  11       14.36       16.81      1.52 o
  -7   0  11       37.23       41.55      2.26 o
  -5   0  11       10.35        6.56      1.42 o
  -3   0  11        9.59        7.44      1.30 o
  -1   0  11      672.52      682.15     11.86 o
   1   0  11      181.93      171.88      4.98 o
   3   0  11        0.39        0.89      1.13 o
   5   0  11      130.88      135.51      4.43 o
   7   0  11        0.08        0.94      2.28 o
   9   0  11       43.04       53.90      5.00 o
 -15   1  11        0.74        1.03      1.29 o
 -14   1  11       20.48       18.72      1.86 o
 -13   1  11        7.09        6.58      2.91 o
 -12   1  11        0.29        0.03      2.36 o
 -11   1  11        1.00        2.86      1.20 o
 -10   1  11       26.60       26.83      1.52 o
  -9   1  11       40.50       41.77      1.56 o
  -8   1  11        0.01       -0.16      0.71 o
  -7   1  11        0.35        0.48      0.69 o
  -6   1  11       38.73       31.40      1.87 o
  -5   1  11       87.01       89.06      2.31 o
  -4   1  11        0.27        0.74      0.69 o
  -3   1  11       42.93       40.10      1.45 o
  -2   1  11      139.01      131.83      2.61 o
  -1   1  11      223.33      256.30      4.14 o
   0   1  11      276.87      293.54      5.56 o
   1   1  11      214.88      206.56      4.03 o
   2   1  11       66.16       63.69      2.40 o
   3   1  11       70.58       69.61      2.40 o
   4   1  11       39.72       37.18      1.76 o
   5   1  11       32.16       29.48      1.66 o
   6   1  11       12.91       14.84      1.33 o
   7   1  11        6.04        6.10      1.82 o
   8   1  11      139.57      151.92      5.37 o
   9   1  11        9.20       10.39      2.19 o
 -14   2  11        0.17        1.13      1.31 o
 -13   2  11        7.22        4.54      1.36 o
 -12   2  11        1.88        3.82      1.30 o
 -11   2  11        0.01        1.41      1.15 o
 -10   2  11       23.65       26.41      2.67 o
  -9   2  11      137.60      130.30      4.09 o
  -8   2  11      222.41      216.93      4.05 o
  -7   2  11        0.92        1.55      0.83 o
  -6   2  11      103.03      104.78      2.57 o
  -5   2  11        9.86       12.20      1.11 o
  -4   2  11        5.58        9.46      0.89 o
  -3   2  11       77.28       74.93      1.92 o
  -2   2  11       65.61       64.14      1.82 o
  -1   2  11        6.60        6.85      0.85 o
   0   2  11       12.67        9.73      1.04 o
   1   2  11       27.00       25.56      1.47 o
   2   2  11       45.01       44.12      1.82 o
   3   2  11        0.47       -1.05      1.13 o
   4   2  11       98.25      101.12      2.78 o
   5   2  11      207.82      215.14      4.32 o
   6   2  11        0.32        0.46      1.19 o
   7   2  11       10.56       11.48      1.99 o
   8   2  11       11.96       15.83      3.52 o
   9   2  11        7.83        7.36      2.01 o
 -14   3  11        0.03        2.64      1.37 o
 -13   3  11        0.96        1.78      1.29 o
 -12   3  11       13.17       13.86      3.47 o
 -11   3  11        0.08        1.36      1.01 o
 -10   3  11       15.29       16.23      1.52 o
  -9   3  11      102.73       96.80      3.07 o
  -8   3  11      295.76      280.64      5.99 o
  -7   3  11        5.80        4.21      0.82 o
  -6   3  11      178.00      187.42      3.66 o
  -5   3  11        1.73        0.46      0.72 o
  -4   3  11        0.77        0.26      0.65 o
  -3   3  11        9.66       11.03      0.94 o
  -2   3  11        0.75       -0.92      0.62 o
  -1   3  11        0.76       -0.77      0.77 o
   0   3  11       37.28       32.81      1.62 o
   1   3  11       29.65       25.71      1.54 o
   2   3  11        5.86        4.36      1.11 o
   3   3  11       11.75       12.07      1.34 o
   4   3  11        8.63        9.86      1.10 o
   5   3  11       18.54       19.65      1.33 o
   6   3  11        0.61        0.74      1.16 o
   7   3  11        1.05        0.39      1.09 o
   8   3  11        0.36       -2.38      1.59 o
 -13   4  11        7.80        6.33      3.41 o
 -12   4  11       41.62       39.61      3.19 o
 -11   4  11        1.63        0.93      1.10 o
 -10   4  11        4.54        2.89      1.16 o
  -9   4  11        1.25       -0.47      1.05 o
  -8   4  11       13.53       10.79      1.15 o
  -7   4  11        6.57        5.14      0.83 o
  -6   4  11      184.25      186.09      3.34 o
  -5   4  11       65.41       58.31      1.83 o
  -4   4  11       10.17        6.93      0.92 o
  -3   4  11       31.51       33.76      1.99 o
  -2   4  11        3.78        2.28      1.14 o
  -1   4  11       30.19       26.86      1.57 o
   0   4  11       61.63       64.61      2.24 o
   1   4  11      136.37      140.28      3.34 o
   2   4  11       12.77       11.92      1.20 o
   3   4  11       58.97       52.19      1.97 o
   4   4  11        9.16       10.12      1.10 o
   5   4  11        2.48        1.17      1.11 o
   6   4  11       59.04       63.62      3.73 o
   7   4  11        0.66        0.92      1.12 o
 -12   5  11        1.45        0.28      1.44 o
 -11   5  11        0.37       -0.15      1.14 o
 -10   5  11        0.73        0.81      1.21 o
  -9   5  11        6.85        5.81      1.97 o
  -8   5  11        2.42        1.77      1.23 o
  -7   5  11        9.74       12.83      1.18 o
  -6   5  11        5.63        4.93      0.90 o
  -5   5  11       24.55       22.76      1.35 o
  -4   5  11        2.35        0.73      0.80 o
  -3   5  11      217.30      192.89      4.05 o
  -2   5  11        0.17        0.90      0.98 o
  -1   5  11       50.05       45.80      3.08 o
   0   5  11        1.84        1.59      1.07 o
   1   5  11       59.29       48.51      2.09 o
   2   5  11       28.31       26.97      1.70 o
   3   5  11       25.89       26.63      1.57 o
   4   5  11       10.76        7.63      1.31 o
   5   5  11       10.95       11.90      1.46 o
   6   5  11       18.52       16.49      1.66 o
 -11   6  11        3.14        2.21      1.35 o
 -10   6  11        0.72       -0.30      1.22 o
  -9   6  11       29.71       27.98      2.09 o
  -8   6  11       12.55       10.56      1.57 o
  -7   6  11        0.10        1.23      1.43 o
  -6   6  11        4.09        6.60      1.82 o
  -5   6  11        4.33        3.89      0.93 o
  -4   6  11        0.10        0.29      0.83 o
  -3   6  11        0.78        1.33      1.06 o
  -2   6  11        2.84        2.99      1.15 o
  -1   6  11       74.71       71.69      2.53 o
   0   6  11        5.34        5.89      1.09 o
   1   6  11       18.08       13.35      1.28 o
   2   6  11        5.22        7.03      1.18 o
   3   6  11        8.28        5.92      1.34 o
   4   6  11        8.24        8.97      1.44 o
   5   6  11        0.39       -0.34      1.19 o
  -9   7  11        0.01        1.12      1.42 o
  -8   7  11        1.06        0.06      1.26 o
  -7   7  11       10.64       12.06      1.71 o
  -6   7  11        0.00        0.38      1.23 o
  -5   7  11        0.87        2.05      1.34 o
  -4   7  11        0.10       -0.12      1.08 o
  -3   7  11        7.29        6.39      1.29 o
  -2   7  11        5.57        7.17      1.27 o
  -1   7  11       30.09       25.16      1.77 o
   0   7  11        0.49        0.62      0.98 o
   1   7  11       58.45       51.72      2.14 o
   2   7  11       51.44       58.95      3.21 o
   3   7  11        1.69        2.41      1.28 o
   4   7  11        0.78       -0.72      1.42 o
  -7   8  11       20.91       24.70      2.29 o
  -6   8  11        3.56        3.39      1.55 o
  -5   8  11        5.12        5.19      1.58 o
  -4   8  11        1.74        0.04      1.39 o
  -3   8  11        1.08        2.27      1.28 o
  -2   8  11        0.55        0.30      1.18 o
  -1   8  11        0.02       -0.75      1.19 o
   0   8  11        1.89        2.61      1.10 o
   1   8  11        2.77        1.82      1.30 o
 -14   0  12        0.02        1.44      1.89 o
 -12   0  12        6.10        5.00      1.89 o
 -10   0  12        1.25        1.71      1.09 o
  -8   0  12      154.95      173.59      5.50 o
  -6   0  12       59.34       50.21      2.49 o
  -4   0  12      127.50      116.82      4.44 o
  -2   0  12        5.05        3.24      1.55 o
   0   0  12       29.47       26.92      2.17 o
   2   0  12      266.50      283.53      7.39 o
   4   0  12       30.35       30.25      2.39 o
   6   0  12      125.95      145.98      4.95 o
   8   0  12        9.05        8.77      3.00 o
 -14   1  12        4.87        6.53      1.57 o
 -13   1  12        0.19       -1.68      1.22 o
 -12   1  12       36.23       38.24      2.51 o
 -11   1  12       34.19       24.74      2.39 o
 -10   1  12        0.71        0.43      0.94 o
  -9   1  12       48.20       51.96      2.50 o
  -8   1  12       50.22       45.60      1.82 o
  -7   1  12        9.59        9.25      1.10 o
  -6   1  12        5.42        3.93      0.93 o
  -5   1  12       54.27       55.95      1.92 o
  -4   1  12       27.02       31.31      1.84 o
  -3   1  12      230.20      220.29      4.24 o
  -2   1  12      128.09      124.46      2.96 o
  -1   1  12       13.00       13.15      1.19 o
   0   1  12       40.82       41.39      1.84 o
   1   1  12       56.61       50.08      1.96 o
   2   1  12       55.14       52.65      2.78 o
   3   1  12       37.67       37.31      1.84 o
   4   1  12       18.41       19.43      1.49 o
   5   1  12       82.39       86.98      4.68 o
   6   1  12       83.83       85.00      3.14 o
   7   1  12        4.17        6.07      2.02 o
   8   1  12        4.22        4.73      2.28 o
 -14   2  12        7.17       11.67      2.22 o
 -13   2  12       27.97       27.01      2.26 o
 -12   2  12       13.44       14.21      1.82 o
 -11   2  12        0.00        0.89      1.26 o
 -10   2  12       91.18      105.45      3.16 o
  -9   2  12      211.48      239.18      4.43 o
  -8   2  12        1.41        6.79      1.11 o
  -7   2  12      148.15      147.42      3.49 o
  -6   2  12      517.68      503.10      8.04 o
  -5   2  12       52.40       53.15      1.82 o
  -4   2  12       26.02       18.33      1.17 o
  -3   2  12       95.01      100.71      2.67 o
  -2   2  12      237.84      228.21      4.41 o
  -1   2  12        0.05        1.56      0.88 o
   0   2  12        1.62        0.00      0.88 o
   1   2  12        0.25        1.66      0.97 o
   2   2  12      183.94      196.62      4.14 o
   3   2  12       65.99       62.11      2.33 o
   4   2  12       77.81       84.73      2.83 o
   5   2  12       10.02        9.08      1.54 o
   6   2  12        0.55       -0.42      1.93 o
   7   2  12        0.10        1.30      1.94 o
   8   2  12        8.08        8.56      2.25 o
 -14   3  12        1.14        0.68      1.89 o
 -13   3  12       34.98       36.00      2.78 o
 -12   3  12        2.84        4.88      1.52 o
 -11   3  12       13.67       11.48      1.75 o
 -10   3  12      102.32       99.07      4.11 o
  -9   3  12        0.11       -0.70      1.16 o
  -8   3  12        1.08       -0.90      0.77 o
  -7   3  12        5.32        5.75      0.92 o
  -6   3  12        3.92        4.36      0.90 o
  -5   3  12        0.28        0.00      0.74 o
  -4   3  12       33.32       31.79      1.46 o
  -3   3  12       10.95        8.19      1.06 o
  -2   3  12        0.57       -0.63      1.02 o
  -1   3  12       64.98       55.97      2.11 o
   0   3  12        5.14        2.74      1.02 o
   1   3  12        6.59        5.45      1.20 o
   2   3  12      134.53      135.12      3.37 o
   3   3  12       52.99       48.94      2.37 o
   4   3  12        1.06       -0.21      1.23 o
   5   3  12        4.96        2.41      1.38 o
   6   3  12        0.43        0.00      1.25 o
   7   3  12        4.62        3.67      2.47 o
 -13   4  12        7.28       10.50      1.91 o
 -12   4  12        0.47        0.63      1.43 o
 -11   4  12        0.00       -1.71      1.26 o
 -10   4  12        6.23        6.29      1.35 o
  -9   4  12        1.85        0.71      1.28 o
  -8   4  12        1.13        0.68      0.91 o
  -7   4  12        8.03        6.37      0.92 o
  -6   4  12        0.41       -0.32      0.75 o
  -5   4  12       69.90       73.41      2.10 o
  -4   4  12      102.11       97.46      2.76 o
  -3   4  12       27.08       23.92      1.56 o
  -2   4  12        2.40        0.19      0.97 o
  -1   4  12        0.77       -0.78      0.90 o
   0   4  12       12.41       14.07      1.56 o
   1   4  12       14.72       15.42      1.48 o
   2   4  12       14.90       14.82      1.47 o
   3   4  12        1.72        1.41      1.35 o
   4   4  12        4.76        5.46      1.34 o
   5   4  12       18.30       16.23      1.62 o
   6   4  12        5.45        7.31      1.41 o
 -12   5  12       16.03       20.85      2.61 o
 -11   5  12        5.59        6.26      1.65 o
 -10   5  12        5.44        4.53      1.86 o
  -9   5  12        1.20       -0.87      1.12 o
  -8   5  12       35.36       31.07      2.09 o
  -7   5  12       12.17       11.68      1.54 o
  -6   5  12       47.06       46.08      1.81 o
  -5   5  12       10.68        9.60      1.06 o
  -4   5  12        1.37        0.62      0.98 o
  -3   5  12       22.61       18.28      1.50 o
  -2   5  12       41.12       36.62      1.92 o
  -1   5  12       24.54       22.29      2.42 o
   0   5  12        4.12        4.13      1.15 o
   1   5  12       25.23       23.52      1.71 o
   2   5  12       51.17       45.38      2.17 o
   3   5  12        0.96       -0.13      0.97 o
   4   5  12        3.08        2.46      1.48 o
   5   5  12        5.78        4.35      1.33 o
 -11   6  12        3.33        1.38      2.00 o
 -10   6  12        0.01       -0.50      1.26 o
  -9   6  12        0.51        0.00      1.29 o
  -8   6  12       15.08       15.86      1.80 o
  -7   6  12       10.83       10.14      1.63 o
  -6   6  12        8.74        6.52      1.52 o
  -5   6  12       22.30       16.60      1.47 o
  -4   6  12       49.26       40.12      2.26 o
  -3   6  12       34.69       33.14      1.94 o
  -2   6  12        7.25        8.86      1.36 o
  -1   6  12       26.71       27.75      1.81 o
   0   6  12       23.72       18.22      1.61 o
   1   6  12        0.73        0.46      1.09 o
   2   6  12        4.50        3.83      1.09 o
   3   6  12        0.14        1.12      1.18 o
   4   6  12        0.11       -0.36      1.18 o
  -9   7  12       26.07       34.61      2.49 o
  -8   7  12        9.05        5.84      1.63 o
  -7   7  12        5.47        5.34      1.60 o
  -6   7  12        0.55        0.99      1.36 o
  -5   7  12        0.24       -0.13      1.30 o
  -4   7  12       32.94       31.98      2.07 o
  -3   7  12       14.72       16.11      1.61 o
  -2   7  12       10.56       10.79      1.47 o
  -1   7  12       13.31       13.17      1.52 o
   0   7  12        3.50        2.75      1.28 o
   1   7  12        0.42        1.96      1.12 o
   2   7  12       23.68       25.64      1.97 o
  -4   8  12        7.95        8.89      1.76 o
  -3   8  12        0.64       -0.88      1.38 o
  -2   8  12        0.23        0.31      1.18 o
 -13   0  13        4.24        4.88      2.11 o
 -11   0  13        4.65        3.66      1.89 o
  -9   0  13      118.17      135.92      4.33 o
  -7   0  13      386.86      404.46      9.60 o
  -5   0  13       34.38       28.78      2.30 o
  -3   0  13        2.39        2.01      1.24 o
  -1   0  13      184.92      179.82      5.45 o
   1   0  13        2.28        2.72      1.42 o
   3   0  13      117.55      115.21      5.41 o
   5   0  13       39.54       42.04      3.01 o
   7   0  13      134.17      145.16      7.83 o
 -14   1  13        1.56        1.70      1.45 o
 -13   1  13        0.03        1.01      2.64 o
 -12   1  13        6.82        8.88      1.89 o
 -11   1  13        6.19        7.65      1.58 o
 -10   1  13        1.83        1.68      1.12 o
  -9   1  13        8.36       10.32      1.23 o
  -8   1  13       62.11       65.21      3.91 o
  -7   1  13      455.61      472.30      8.56 o
  -6   1  13       17.65       16.77      1.98 o
  -5   1  13      294.36      295.93      5.36 o
  -4   1  13        0.06        0.92      0.91 o
  -3   1  13       81.75       89.07      2.65 o
  -2   1  13        5.84        6.63      1.10 o
  -1   1  13      304.56      316.35      5.72 o
   0   1  13        0.03       -0.40      0.93 o
   1   1  13        3.75        3.69      1.22 o
   2   1  13       16.25       18.28      1.53 o
   3   1  13       63.71       71.30      2.53 o
   4   1  13       38.36       39.73      2.31 o
   5   1  13       21.43       22.96      1.75 o
   6   1  13       47.30       46.19      3.32 o
   7   1  13       12.44       13.43      2.39 o
 -14   2  13        5.70       10.83      1.94 o
 -13   2  13       41.78       39.78      2.77 o
 -12   2  13        4.66        5.48      1.58 o
 -11   2  13       27.43       29.08      2.36 o
 -10   2  13       21.95       26.44      1.88 o
  -9   2  13      268.15      277.44      6.02 o
  -8   2  13       71.08       70.54      2.36 o
  -7   2  13        9.48        5.44      1.13 o
  -6   2  13       30.31       28.13      1.65 o
  -5   2  13      126.95      119.57      3.00 o
  -4   2  13       26.36       26.67      1.81 o
  -3   2  13       46.49       37.43      1.82 o
  -2   2  13       17.04       19.89      1.79 o
  -1   2  13       76.73       81.40      2.72 o
   0   2  13      149.12      147.11      3.47 o
   1   2  13      285.65      297.90      5.61 o
   2   2  13      207.77      215.21      4.51 o
   3   2  13        0.69        2.17      1.23 o
   4   2  13       13.67       12.76      1.47 o
   5   2  13       24.71       20.96      2.00 o
   6   2  13       10.43       11.23      1.70 o
   7   2  13        0.05        0.04      1.84 o
 -13   3  13        7.65        5.19      1.70 o
 -12   3  13        0.00       -0.91      1.33 o
 -11   3  13       15.54       16.81      2.01 o
 -10   3  13        0.25       -0.08      1.09 o
  -9   3  13        3.04        1.09      1.37 o
  -8   3  13       28.73       29.15      1.44 o
  -7   3  13       15.10       15.24      1.37 o
  -6   3  13       23.58       20.87      1.48 o
  -5   3  13       22.21       22.22      1.75 o
  -4   3  13        6.34        2.92      1.04 o
  -3   3  13       53.53       48.52      2.07 o
  -2   3  13      118.07      101.49      2.85 o
  -1   3  13       23.70       25.24      1.64 o
   0   3  13        2.23        3.33      1.08 o
   1   3  13        0.16        1.06      1.02 o
   2   3  13       15.30       16.50      1.51 o
   3   3  13       33.82       32.05      1.88 o
   4   3  13        8.65        8.48      1.31 o
   5   3  13       27.55       24.42      2.10 o
   6   3  13        4.69        3.96      1.47 o
 -12   4  13        4.50        5.69      1.75 o
 -11   4  13        1.15        1.57      1.43 o
 -10   4  13        0.02       -0.19      1.09 o
  -9   4  13        5.11        5.67      1.35 o
  -8   4  13        1.84        0.64      0.96 o
  -7   4  13        3.63        2.49      0.87 o
  -6   4  13       13.67       12.23      1.29 o
  -5   4  13        4.84        3.82      1.09 o
  -4   4  13        9.31       12.30      1.32 o
  -3   4  13        0.92       -1.01      0.99 o
  -2   4  13        4.39        2.53      1.04 o
  -1   4  13        0.61       -0.79      0.94 o
   0   4  13       26.98       26.99      1.72 o
   1   4  13        0.18        0.20      1.03 o
   2   4  13       15.29       14.71      1.48 o
   3   4  13        0.56       -1.32      1.06 o
   4   4  13       22.22       25.15      2.13 o
   5   4  13        2.07        2.69      1.44 o
 -11   5  13        0.52       -0.65      1.53 o
 -10   5  13        2.70        2.40      1.31 o
  -9   5  13        3.24        2.60      1.86 o
  -8   5  13        0.08       -0.70      1.17 o
  -7   5  13        0.83        0.35      1.20 o
  -6   5  13       17.23       19.48      1.71 o
  -5   5  13       20.79       17.51      1.54 o
  -4   5  13       15.25       13.85      1.46 o
  -3   5  13       49.25       45.41      2.18 o
  -2   5  13        0.21        0.42      1.03 o
  -1   5  13       18.20       20.24      2.04 o
   0   5  13        0.01       -1.31      0.93 o
   1   5  13        7.06        6.16      1.28 o
   2   5  13        2.63        2.49      1.19 o
   3   5  13       10.30       12.52      1.78 o
   4   5  13        7.14        5.44      1.60 o
 -10   6  13        2.66        3.60      1.54 o
  -9   6  13        4.64        7.13      1.54 o
  -8   6  13        0.18        0.14      1.33 o
  -7   6  13        2.84        4.44      1.46 o
  -6   6  13        1.49        2.32      1.35 o
  -5   6  13       24.45       21.29      1.69 o
  -4   6  13        2.22        4.05      1.22 o
  -3   6  13        0.22       -0.24      1.04 o
  -2   6  13       35.58       39.62      2.29 o
  -1   6  13        0.04        0.52      1.15 o
   0   6  13       32.41       29.84      1.95 o
   1   6  13        8.04        6.24      1.36 o
   2   6  13       17.67       15.74      2.19 o
   3   6  13        0.05       -0.44      1.46 o
  -7   7  13        0.00       -0.40      1.47 o
  -6   7  13        0.07       -1.64      1.89 o
  -5   7  13        2.93        1.99      1.45 o
  -4   7  13        1.81        2.37      1.20 o
  -3   7  13        0.18        1.25      1.24 o
  -2   7  13       26.34       24.26      1.88 o
  -1   7  13        0.27        0.10      1.22 o
   0   7  13        6.33        4.74      1.39 o
 -12   0  14        1.74       -1.61      1.83 o
 -10   0  14        9.95        4.83      2.28 o
  -8   0  14       79.81       89.37      3.89 o
  -6   0  14      308.94      298.67      7.85 o
  -4   0  14        5.82        4.07      1.97 o
  -2   0  14       57.67       57.58      3.14 o
   0   0  14       85.11       88.26      3.82 o
   2   0  14       16.39       15.74      2.15 o
   4   0  14        0.32       -0.08      1.75 o
   6   0  14       11.39       11.49      3.39 o
 -13   1  14        4.14        4.28      1.60 o
 -12   1  14        0.20        1.11      1.50 o
 -11   1  14        2.16        2.52      1.53 o
 -10   1  14       96.49       98.93      3.86 o
  -9   1  14       92.49       84.76      2.59 o
  -8   1  14        0.26       -0.29      1.09 o
  -7   1  14      146.55      175.43      3.87 o
  -6   1  14       13.29       17.70      2.96 o
  -5   1  14        8.93        7.70      1.21 o
  -4   1  14      103.10      104.21      2.89 o
  -3   1  14       93.63      105.55      3.55 o
  -2   1  14        7.10        6.72      1.17 o
  -1   1  14        2.40        3.43      1.09 o
   0   1  14       71.58       75.00      4.05 o
   1   1  14      147.60      159.45      5.33 o
   2   1  14       13.40       15.74      1.53 o
   3   1  14      195.55      211.67      5.38 o
   4   1  14      131.93      140.62      3.64 o
   5   1  14        1.02        1.39      1.51 o
   6   1  14       24.08       27.30      2.89 o
 -13   2  14        3.39        5.07      1.74 o
 -12   2  14        4.68        3.57      2.16 o
 -11   2  14        5.73        6.03      2.36 o
 -10   2  14       33.90       25.99      2.10 o
  -9   2  14        2.33        2.08      1.25 o
  -8   2  14        1.40        2.13      1.19 o
  -7   2  14       13.88       14.12      1.39 o
  -6   2  14       22.70       18.28      1.69 o
  -5   2  14       41.73       40.70      1.95 o
  -4   2  14       45.86       49.36      2.21 o
  -3   2  14      141.00      137.99      3.42 o
  -2   2  14       68.09       62.24      4.03 o
  -1   2  14        0.00        1.19      1.05 o
   0   2  14       28.02       29.77      1.80 o
   1   2  14       35.65       37.09      1.98 o
   2   2  14        0.39        1.07      1.29 o
   3   2  14        0.01       -0.40      1.08 o
   4   2  14        1.41        0.91      1.34 o
   5   2  14        6.36        3.60      1.51 o
 -12   3  14        3.80        2.87      1.59 o
 -11   3  14       10.11       10.91      1.90 o
 -10   3  14        7.81        4.69      1.32 o
  -9   3  14       29.29       28.66      2.03 o
  -8   3  14        3.10        3.20      1.09 o
  -7   3  14        5.84        4.26      1.11 o
  -6   3  14       14.93       14.65      1.40 o
  -5   3  14        0.01       -1.33      0.89 o
  -4   3  14       10.91        9.08      1.25 o
  -3   3  14        1.71        2.04      1.06 o
  -2   3  14        1.04        0.98      1.03 o
  -1   3  14        0.25        0.88      1.00 o
   0   3  14        2.72        4.50      1.14 o
   1   3  14       11.29       10.75      1.36 o
   2   3  14       35.07       30.27      1.85 o
   3   3  14        7.65        5.73      1.26 o
   4   3  14        0.00       -0.92      1.31 o
   5   3  14        0.00       -1.79      1.33 o
 -12   4  14        0.01       -1.12      2.86 o
 -11   4  14        1.11        0.84      1.46 o
 -10   4  14        5.01        6.14      1.44 o
  -9   4  14        0.00       -0.02      1.19 o
  -8   4  14        2.31        0.93      1.15 o
  -7   4  14        0.01       -0.20      0.99 o
  -6   4  14        2.23        1.28      1.05 o
  -5   4  14        1.32        0.21      1.04 o
  -4   4  14       47.61       40.58      2.06 o
  -3   4  14        4.25        2.14      1.11 o
  -2   4  14        1.20       -0.61      0.99 o
  -1   4  14        3.05        2.00      1.23 o
   0   4  14        3.86        1.61      1.14 o
   1   4  14        3.09        4.20      1.21 o
   2   4  14        0.98        0.51      1.12 o
   3   4  14        0.05       -1.40      1.24 o
   4   4  14        0.19       -1.33      1.34 o
 -10   5  14        0.35       -0.64      1.32 o
  -9   5  14        0.05       -0.91      1.21 o
  -8   5  14        2.10        0.14      1.22 o
  -7   5  14        5.01        7.17      1.51 o
  -6   5  14        3.00        4.54      1.16 o
  -5   5  14        4.08        3.86      1.18 o
  -4   5  14        4.80        2.87      1.16 o
  -3   5  14        6.31        6.05      1.82 o
  -2   5  14        0.02       -0.82      1.12 o
  -1   5  14        2.70        2.17      1.17 o
   0   5  14        0.76        1.15      1.16 o
   1   5  14        2.33        2.10      1.16 o
   2   5  14        0.05       -1.64      1.09 o
   3   5  14        0.05       -2.49      1.96 o
  -8   6  14        1.19       -1.09      1.36 o
  -7   6  14        0.01       -0.26      1.32 o
  -6   6  14        0.05       -1.58      1.29 o
  -5   6  14        8.37        9.89      1.44 o
  -4   6  14       18.25       21.57      1.96 o
  -3   6  14        8.23       10.82      1.74 o
  -2   6  14        1.66        2.93      1.28 o
  -1   6  14        6.22        5.29      1.63 o
   0   6  14        4.46        5.40      1.40 o
   1   6  14        4.36        7.03      1.47 o
 -13   0  15        6.63        7.72      2.61 o
 -11   0  15       33.47       43.85      4.22 o
  -9   0  15       28.97       31.08      3.08 o
  -7   0  15      182.15      200.78      6.18 o
  -5   0  15       10.65       12.66      1.88 o
  -3   0  15        7.78        7.59      1.64 o
  -1   0  15        1.94        3.96      2.14 o
   1   0  15       24.54       28.93      5.02 o
   3   0  15      172.81      204.37      6.59 o
   5   0  15      120.55      124.84      7.38 o
 -13   1  15        0.11       -2.14      2.30 o
 -12   1  15        3.80        4.56      1.57 o
 -11   1  15        8.24        9.34      1.82 o
 -10   1  15       29.37       28.64      2.49 o
  -9   1  15       21.04       21.79      1.62 o
  -8   1  15       96.76       96.99      3.71 o
  -7   1  15       91.18       86.90      3.42 o
  -6   1  15       70.00       75.19      3.29 o
  -5   1  15        2.20        0.00      0.98 o
  -4   1  15       11.93       12.46      1.58 o
  -3   1  15       14.76       11.76      1.32 o
  -2   1  15        0.15        0.38      0.98 o
  -1   1  15        2.85        3.39      1.10 o
   0   1  15        0.38        1.77      1.11 o
   1   1  15       19.34       19.92      1.80 o
   2   1  15        2.51        0.85      1.21 o
   3   1  15        6.25        8.64      1.45 o
   4   1  15        0.64        2.34      1.31 o
   5   1  15        0.03       -0.57      2.00 o
 -12   2  15        0.72        0.14      1.39 o
 -11   2  15       12.50       13.33      2.25 o
 -10   2  15       25.53       22.96      1.90 o
  -9   2  15        2.79        3.52      1.31 o
  -8   2  15        0.19       -1.45      0.97 o
  -7   2  15       19.67       19.08      2.17 o
  -6   2  15        2.53        4.24      1.18 o
  -5   2  15        3.94        1.16      1.09 o
  -4   2  15        9.18       10.14      1.32 o
  -3   2  15       10.11       12.27      1.40 o
  -2   2  15        8.57        6.18      1.27 o
  -1   2  15        0.13        0.33      1.03 o
   0   2  15        0.47        0.22      1.07 o
   1   2  15       45.29       52.29      2.29 o
   2   2  15        1.07        2.74      1.21 o
   3   2  15        0.25       -1.16      1.10 o
   4   2  15        0.03       -0.28      1.39 o
 -12   3  15        1.76        2.45      1.57 o
 -11   3  15        0.93        1.87      1.51 o
 -10   3  15        0.27       -0.19      1.19 o
  -9   3  15        0.29       -1.67      1.11 o
  -8   3  15        9.71        6.39      1.46 o
  -7   3  15        0.17       -1.35      0.97 o
  -6   3  15        2.62        1.76      1.09 o
  -5   3  15       22.83       23.41      2.22 o
  -4   3  15       58.74       57.62      3.88 o
  -3   3  15       47.81       46.34      2.22 o
  -2   3  15       10.69        8.12      1.34 o
  -1   3  15       12.04        8.90      1.33 o
   0   3  15       38.60       38.58      2.11 o
   1   3  15        6.63        8.75      1.50 o
   2   3  15       10.01        7.66      1.40 o
   3   3  15       13.17       10.49      1.73 o
   4   3  15        0.12       -1.43      1.39 o
 -11   4  15        0.00        0.81      1.53 o
 -10   4  15        0.92       -0.28      1.98 o
  -9   4  15        5.15        5.03      1.43 o
  -8   4  15        5.89        8.25      1.56 o
  -7   4  15        2.53       -0.71      1.23 o
  -6   4  15        0.00       -1.51      1.01 o
  -5   4  15        1.27        1.35      1.16 o
  -4   4  15        0.07       -0.41      1.10 o
  -3   4  15        2.86        2.25      1.13 o
  -2   4  15        4.74        1.97      1.16 o
  -1   4  15        3.24        1.19      1.17 o
   0   4  15        0.63        0.33      1.16 o
   1   4  15        1.25        0.79      1.19 o
   2   4  15        2.46        4.89      1.33 o
   3   4  15        2.84        2.14      1.51 o
  -9   5  15        0.36        2.74      1.44 o
  -8   5  15        4.92        4.44      1.52 o
  -7   5  15        2.43        2.51      1.46 o
  -6   5  15        3.89        4.25      1.49 o
  -5   5  15        0.77       -0.91      1.10 o
  -4   5  15        0.22       -1.63      1.08 o
  -3   5  15        1.57        0.43      1.15 o
  -2   5  15        0.31       -0.05      1.16 o
  -1   5  15        2.01        0.84      1.21 o
   0   5  15        0.01       -0.58      1.16 o
   1   5  15        0.46        0.38      1.22 o
  -6   6  15        5.91        7.41      2.49 o
  -5   6  15        6.98        7.56      1.71 o
  -4   6  15        0.19        1.10      1.23 o
  -3   6  15        0.80        1.21      1.30 o
  -2   6  15        0.22        1.57      1.32 o
 -12   0  16        1.44        0.89      2.28 o
 -10   0  16        0.26       -1.11      2.11 o
  -8   0  16      148.59      143.68      6.33 o
  -6   0  16      103.26      106.20      8.30 o
  -4   0  16        0.01       -1.11      1.39 o
  -2   0  16        2.15        3.18      1.65 o
   0   0  16       40.56       46.30      3.28 o
   2   0  16        5.93        5.65      2.06 o
 -12   1  16       12.85       14.39      2.18 o
 -11   1  16        7.31       10.13      1.92 o
 -10   1  16        0.06        0.90      1.55 o
  -9   1  16       23.87       24.15      2.00 o
  -8   1  16      109.27      121.75      3.38 o
  -7   1  16        4.12        4.95      1.28 o
  -6   1  16        5.63        8.08      1.32 o
  -5   1  16        4.75        6.00      1.27 o
  -4   1  16        0.50       -0.24      1.06 o
  -3   1  16        0.36       -1.44      0.96 o
  -2   1  16        0.19       -1.46      0.97 o
  -1   1  16        0.52        1.19      1.13 o
   0   1  16        2.67        2.09      1.21 o
   1   1  16       11.76       13.80      1.59 o
   2   1  16        0.61        1.47      1.26 o
   3   1  16       10.71        9.80      1.53 o
 -11   2  16        0.55        0.84      1.51 o
 -10   2  16        0.34        0.57      1.45 o
  -9   2  16        4.93        5.83      1.46 o
  -8   2  16        4.58        6.59      1.31 o
  -7   2  16        1.29       -0.10      1.11 o
  -6   2  16        0.00        0.22      1.11 o
  -5   2  16      103.89       99.63      4.27 o
  -4   2  16        2.85        3.58      1.18 o
  -3   2  16       36.10       34.76      2.04 o
  -2   2  16        0.95        0.41      1.10 o
  -1   2  16        8.68        7.73      2.52 o
   0   2  16        0.00       -1.00      1.10 o
   1   2  16        7.67        8.46      1.42 o
   2   2  16        6.94        6.03      1.35 o
   3   2  16        0.01       -1.27      1.48 o
 -11   3  16        0.10       -1.55      1.51 o
 -10   3  16       15.65       17.36      2.78 o
  -9   3  16        1.52        1.59      1.30 o
  -8   3  16        6.76        4.82      1.48 o
  -7   3  16        0.70        0.38      1.14 o
  -6   3  16        0.05        2.94      1.18 o
  -5   3  16        4.62        4.43      1.28 o
  -4   3  16       15.22       14.24      1.59 o
  -3   3  16        0.91        1.64      1.19 o
  -2   3  16        0.26        1.35      1.15 o
  -1   3  16        1.19        1.35      1.21 o
   0   3  16       14.21       13.85      1.62 o
   1   3  16        0.07        1.52      1.37 o
   2   3  16        0.09        0.04      1.11 o
  -9   4  16        1.54        2.44      1.43 o
  -8   4  16        0.81        1.15      1.39 o
  -7   4  16        5.96        3.51      1.43 o
  -6   4  16        1.71        1.16      1.16 o
  -5   4  16        0.12       -0.88      1.19 o
  -4   4  16        2.87        3.42      1.27 o
  -3   4  16        0.94        0.89      1.17 o
  -2   4  16        4.95        4.87      1.36 o
  -1   4  16       24.26       26.19      1.97 o
   0   4  16        1.44        2.43      1.29 o
   1   4  16        3.56        2.92      1.34 o
  -7   5  16        0.67       -0.81      1.35 o
  -6   5  16       14.57       18.84      2.06 o
  -5   5  16        2.92        3.68      1.39 o
  -4   5  16        0.00       -0.88      1.16 o
  -3   5  16        0.18       -0.94      1.23 o
  -2   5  16        0.47       -0.87      1.44 o
  -1   5  16        0.01       -1.04      1.23 o
 -11   0  17       26.55       28.25      3.83 o
  -9   0  17       10.99       14.10      3.00 o
  -7   0  17        6.87        4.33      2.00 o
  -5   0  17        9.31       10.89      2.17 o
  -3   0  17       19.28       26.15      2.73 o
  -1   0  17        8.13        9.77      2.33 o
   1   0  17       42.08       53.46      5.41 o
 -10   1  17        2.42        3.22      1.57 o
  -9   1  17        0.16       -1.49      1.22 o
  -8   1  17        0.42        1.74      1.24 o
  -7   1  17       45.25       46.72      2.33 o
  -6   1  17       30.64       32.06      2.05 o
  -5   1  17        8.93       12.43      1.57 o
  -4   1  17       15.31       17.63      2.51 o
  -3   1  17       10.27       12.90      1.57 o
  -2   1  17        2.02        4.11      1.32 o
  -1   1  17        1.97        2.18      1.40 o
   0   1  17        4.01        4.83      1.36 o
   1   1  17        8.88       14.56      1.72 o
 -10   2  17        0.53        3.04      1.63 o
  -9   2  17       11.27       11.77      1.73 o
  -8   2  17       25.16       32.50      2.36 o
  -7   2  17        3.72        4.08      1.31 o
  -6   2  17       41.33       49.28      3.01 o
  -5   2  17        4.03        3.74      1.29 o
  -4   2  17        4.22        4.22      1.31 o
  -3   2  17        1.24        0.58      1.21 o
  -2   2  17       23.85       29.06      2.03 o
  -1   2  17        0.01        0.15      1.23 o
   0   2  17        3.87        6.08      1.45 o
   1   2  17        0.61        2.56      1.39 o
  -9   3  17        0.13       -0.22      1.61 o
  -8   3  17        8.13       13.86      2.06 o
  -7   3  17        5.15        4.31      1.68 o
  -6   3  17        1.69        1.37      1.25 o
  -5   3  17       36.43       33.89      2.10 o
  -4   3  17        7.59       10.97      1.59 o
  -3   3  17       36.16       35.20      2.17 o
  -2   3  17        0.50       -0.27      1.17 o
  -1   3  17        0.12        0.23      1.26 o
   0   3  17        2.63        2.48      1.32 o
  -7   4  17        1.88        4.74      1.64 o
  -6   4  17        2.84        5.45      1.67 o
  -5   4  17        9.72       13.06      1.67 o
  -4   4  17       14.08       15.42      1.90 o
  -3   4  17        1.14        0.64      1.50 o
  -2   4  17       11.69       12.17      2.97 o
  -8   0  18        0.33       -0.65      1.72 o
  -6   0  18       31.89       36.61      3.06 o
  -4   0  18       17.44       14.11      2.32 o
  -2   0  18        0.56       -1.90      1.81 o
  -9   1  18        1.38        1.71      1.86 o
  -8   1  18        1.21        0.47      1.92 o
  -7   1  18        0.50        0.66      1.23 o
  -6   1  18        0.08        0.27      1.25 o
  -5   1  18        0.09        0.05      1.23 o
  -4   1  18        7.19       10.14      1.86 o
  -3   1  18        0.25       -1.80      1.20 o
  -2   1  18        0.25        0.63      1.28 o
  -1   1  18        0.23        2.87      1.32 o
  -8   2  18        4.61        5.98      1.61 o
  -7   2  18        6.92        5.56      1.41 o
  -6   2  18        1.04        0.17      1.27 o
  -5   2  18        8.85       11.21      1.61 o
  -4   2  18        9.02       10.91      1.62 o
  -3   2  18       10.20       12.58      1.67 o
  -2   2  18        0.48       -1.36      1.20 o
  -5   3  18        1.44        0.79      1.33 o
  -4   3  18        2.02       -0.22      1.33 o
 
